# Supplementary material for: An enhanced isothermal amplification assay for viral detection
Source: Nat Commun. 2020 Nov 20;11:5920. doi: 10.1038/s41467-020-19258-y (PMC7679446; doi:10.1038/s41467-020-19258-y)
Supplement: Supplementary file 4 — Supplementary Data 1 [file 41467_2020_19258_MOESM4_ESM.xlsx]

## Sheet: Sheet1
Patient_ID	Sample code	Matrix	Testing Summary	Boca Bio Call	Extracted CDC N1 Assay Virus Titer (cps/µL)	Extracted CDC N1 Assay Virus Titer (copies per assay)	Extracted CDC N1 Assay Call		Extracted_qPCR N Gene Ct	Extracted_qPCR N Assay Call	Extracted_Viral_titer_N Gene (copies)	Extracted_eRPA Call N Gene		Unextracted_qPCR Ct_N Gene Rep1	Unextracted_Viral_titer_N Gene Rep1 (copies)	Unextracted_qPCR Ct N Gene_Rep2	Unextracted_Viral_titer_N Gene Rep2 (copies)	Unextracted_eRPA Call N Gene_Rep1	Unextracted_eRPA Call N Gene_Rep2		Unextracted_qPCR S Gene Ct	Unextracted_Viral_titer_S Gene (copies)	Unextracted_eRPA Call S Gene
2	S000552489	Multitrans medium	Hologic Panther Fusion	1	0	0	0		N	0	0	0		N	0	N	0	0	0		N	0	0
25	S000555048	UTM	BD MAX	0	0	0	0		N	0	0	0		N	0	N	0	0	0				0
27	S000555050	UTM	BD MAX	0	0	0	0		N	0	0	0		N	0	N	0	0	0				0
28	S000558360	UTM	BD MAX	0	0	0	0		N	0	0	0		N	0	N	0	0	0				0		1	Positive Call
29	S000558366	UTM	BD MAX	0	0	0	0		N	0	0	0		N	0	N	0	0	0				0		0	Negative Call
30	S000558368	UTM	BD MAX	0	0	0	0		N	0	0	0		N	0	N	0	0	0		N	0	0		N	Negative RT-qPCR run
31	S000558370	UTM	BD MAX	0	0	0	0		N	0	0	0		N	0	N	0	0	0		N	0	0			Inconclusive Call between replicates
32	S000558371	UTM	BD MAX	0	0	0	0		N	0	0	0		N	0	N	0	0	0		N	0	0			Assay Not performed
33	S000558372	UTM	BD MAX	0	0	0	0		N	0	0	0		N	0	N	0	0	0		N	0	0
34	S000558374	UTM	BD MAX	0	0	0	0		N	0	0	0		N	0	N	0	0	0		N	0	0
35	S000558376	UTM	BD MAX	0	0	0	0		N	0	0	0		N	0	N	0	0	0		N	0	0
36	S000558377	UTM	BD MAX	0	0	0	0		N	0	0	0		N	0	N	0	0	0		N	0	0
37	S000558378	UTM	BD MAX	0	0	0	0		N	0	0	0		N	0	N	0	0	0		N	0	0
38	S000558380	UTM	BD MAX	0	0	0	0		N	0	0	0		N	0	N	0	0	0		N	0	0
39	S000558382	UTM	BD MAX	0	0	0	0		N	0	0	0		N	0	N	0	0	0		N	0	0
40	S000558386	UTM	BD MAX	0	0	0	0		N	0	0	0		N	0	N	0	0	0		N	0	0
41	S000558387	UTM	BD MAX	0	0	0	0		N	0	0	0		N	0	N	0	0	0		N	0	0
42	S000558388	UTM	BD MAX	0	0	0	0		N	0	0	0		N	0	N	0	0	0		N	0	0
43	S000558389	UTM	BD MAX	0	0	0	0		N	0	0	0		N	0	N	0	0	0		N	0	0
44	S000558390	UTM	BD MAX	0	0	0	0		N	0	0	0		N	0	N	0	0	0		N	0	0
45	S000558392	UTM	BD MAX	0	0	0	0		N	0	0	0		N	0	N	0	0	0		N	0	0
26	S000555049	UTM	BD MAX	0	0.016	0.08	1		N	0	0	0		N	0	N	0	0	0				0
46	S000558411	UTM	BD MAX	1	0.075	0.375	1		N	0	0	0		N	0	N	0	0	0		N	0	0
47	S000558412	UTM	BD MAX	1	0.101	0.505	1		34.6264	1	0.462174	0		N	0	N	0	0	0		N	0	0
11	S000552679	Multitrans medium	Hologic Panther Fusion	1	0.2	1	1		N	0	0	0		35.2909	0.481102	35.0828	0.555645	0	1		N	0	0
50	S000558417	UTM	BD MAX	1	0.356	1.78	1		N	0	0	0		N	0	N	0	0	0		N	0	0
51	S000558418	UTM	BD MAX	1	0.51	2.55	1		34.5408	1	0.490387	1		37.1214	0.135533	N/A	0	0	0		N	0	0
49	S000558416	UTM	BD MAX	1	0.536	2.68	1		35.7745	1	0.208806	0		35.8394	0.329142	N/A	0	0	0		N	0	0
48	S000558414	UTM	BD MAX	1	1.2	6	1		31.7352	1	3.41846	1		33.4962	1.66595	35.3282	0.46883	0	0		N	0	0
24	S000555028	UTM	BD MAX	1	14	70	1		28.8408	1	25.3404	1		31.5067	6.60187	33.5333	1.62373	1	0		37.6369	0.0948572	0
21	S000552696	Multitrans medium	Hologic Panther Fusion	1	31	155	1		27.4096	1	68.2359	1		32.3664	3.64142	33.5143	1.64529	1	1		37.642	0.0945286	0
1	S000552460	Multitrans medium	Hologic Panther Fusion	1	63	315	1		27.0062	1	90.2102	1		28.1868	65.6957	30.1115	17.3391	1	1		32.5721	3.15829	0
22	S000552697	Multitrans medium	Hologic Panther Fusion	1	80	400	1		23.7964	1	831.853	1		27.4781	107.296	28.9747	38.0818	1	1		31.695	5.79537	0
4	S000552532	Multitrans medium	Hologic Panther Fusion	1	140	700	1		26.2284	1	154.544	1		25.5911	396.048	27.6578	94.7427	1	1		30.5491	12.8088	1
18	S000552693	Multitrans medium	Hologic Panther Fusion	1	140	700	1		27.1681	1	80.651	1		25.1531	536.294	27.0118	148.157	1	1		29.0361	36.4984	1
12	S000552680	Multitrans medium	Hologic Panther Fusion	1	230	1150	1		25.6036	1	238.142	1		25.357	465.718	27.7624	88.1283	1	1		30.4747	13.4852	1
7	S000552675	Multitrans medium	Hologic Panther Fusion	1	530	2650	1		23.4009	1	1093.8	1		22.7849	2761.94	25.2588	498.471	1	1		28.0751	70.9783	1
10	S000552678	Multitrans medium	Hologic Panther Fusion	1	1500	7500	1		22.0217	1	2841.14	1		24.1825	1049.88	26.0313	292.037	1	1		28.0987	69.8281	1
5	S000552563	Multitrans medium	Hologic Panther Fusion	1	2340	11700	1		20.6575	1	7303.29	1		24.0686	1135.98	27.2676	124.119	1	1		28.704	45.9287	1
19	S000552694	Multitrans medium	Hologic Panther Fusion	1	2400	12000	1		21.8847	1	3123.53	1		26.6144	195.064	28.2938	61.0099	1	1		31.4444	6.89294	1
3	S000552496	Multitrans medium	Hologic Panther Fusion	1	2500	12500	1		20.9336	1	6032.83	1		22.4301	3530.8	25.3588	465.136	1	1		26.4421	219.766	1
17	S000552692	Multitrans medium	Hologic Panther Fusion	1	5600	28000	1		20.0872	1	10838.2	1		21.5313	6577.07	23.5928	1579.08	1	1		26.9833	151.108	1
23	S000552698	Multitrans medium	Hologic Panther Fusion	1	5700	28500	1		21.3495	1	4524.14	1		20.7217	11517.9	22.5568	3234.41	1	1		24.6736	747.336	1
14	S000552682	Multitrans medium	Hologic Panther Fusion	1	5800	29000	1		19.4323	1	17052.3	1		22.3869	3637.96	24.2912	973.803	1	1		26.628	193.24	1
52	S000558419	UTM	BD MAX	1	7800	39000	1		18.2906	1	37578.7	1		19.9346	19859.2	22.1571	4265.22	1	1		21.1956	8297.13	1
8	S000552676	Multitrans medium	Hologic Panther Fusion	1	9600	48000	1		19.778	1	13424.3	1		21.5428	6525.03	24.2875	976.284	1	1		26.8002	171.519	1
20	S000552695	Multitrans medium	Hologic Panther Fusion	1	13000	65000	1		17.7062	1	56315.1	1		19.5226	26410.7	21.8695	5204.37	1	1		23.9294	1250.92	1
15	S000552686	Multitrans medium	Hologic Panther Fusion	1	49000	245000	1		17.4234	1	68488.9	1		17.9942	76065.7	20.6986	11703.5	1	1		25.1899	522.803	1
6	S000552670	Multitrans medium	Hologic Panther Fusion	1	51000	255000	1		16.9008	1	98333.1	1		18.787	43943.7	20.2291	16196.8	1	1		24.627	771.844	1
13	S000552681	Multitrans medium	Hologic Panther Fusion	1	72000	360000	1		16.4157	1	137561	1		18.0742	71968.9	20.093	17796.8	1	1		22.8222	2691.59	1
9	S000552677	Multitrans medium	Hologic Panther Fusion	1	710000	3550000	1		12.583	1	1.95224e+06	1		15.2179	519622	16.9906	152356	1	1		18.7294	45731.2	1
