# Supplementary material for: An enhanced isothermal amplification assay for viral detection
Source: Nat Commun. 2020 Nov 20;11:5920. doi: 10.1038/s41467-020-19258-y (PMC7679446; doi:10.1038/s41467-020-19258-y)
Supplement: Supplementary file 5 — Supplementary Data 2 [file 41467_2020_19258_MOESM5_ESM.xlsx]

## Sheet: Sheet1
Plate	Colony	Primer_1	Primer_1_Dir	Space_Seq	Primer_2	Primer_2_Dir	Space_Seq	Primer_3	Primer_3_Dir	Space_Seq	Primer_4	Primer_4_Dir	Space_Seq	Primer_5	Primer_5_Dir	Space_Seq	Primer_6	Primer_6_Dir
1	1	JQ217	F	GGCCAACAACAACAAGGCCA	JQ224	R
1	2	JQ217	F	TGGCCTTGTT	JQ224	R
1	3	JQ217	F	GGCCAACAACAACAAGGCCAG	JQ224	R
1	4	JQ217	F	TGGCCTTGTTG	JQ224	R
1	5	JQ217	F	TGGCCTTG	JQ224	R
1	6	JQ217	F	ATGGCTTG	JQ224	R
1	7	JQ224	F	CAAGGCCAT	JQ217	R
1	8	JQ224	F	CCCTTGTTGTTGTTGGCC	JQ217	R
1	9	JQ224	F	C	JQ217	F
1	10			*
1	11			*
1	12	JQ217	F	TGGCCTTG	JQ224	R
1	13	JQ217	F	*	JQ217	F	*	JQ217	F	*	JQ217	F	Overlap	JQ217	R
1	14	JQ224	F	CAAGGCCA	JQ217	R
1	15			*
1	16	JQ224	F	CAAGGCCAT	JQ217	R
1	17	JQ224	F	CAACAAGGCCA	JQ217	R
1	18	JQ217	F	GGCCAACAACAACAAGGCCAG	JQ224	R
1	19	JQ217	F	GGCCAACAACAACAAGGCCAAG	JQ224	R
1	20	JQ224	F	CAAGGCCAT	JQ217	R
2	1	CCMS41	F	*
2	2	CCMS41	F	*
2	3	CCMS41	F	*
2	4	CCMS41	F	Overlap	CCMS41	F	AGGATTGTT	CCMS41	R
2	5			*
2	6	CCMS41	F	Overlap	CCMS41	F	AACAATCCT	CCMS41
2	7	CCMS41	F	*	CCMS41	R
2	8	CCMS41	F	Overlap	CCMS41	F	AACAATCCT	CCMS41
2	9	CCMS41	F	*
2	10	CCMS41	F	AACAATGCTG	CCMS41	F	AGCACGATTGCAGCATGTT	CCMS41	R
2	11	CCMS41	F	AACAATCCTGCT	CCMS41	R
2	12	CCMS41	F	AGCAGGATTGTTAGCAGGATTGTTAGCAGGATTGCAGCATTGTT	CCMS41	R	Overlap	CCMS41	R
2	13			*
2	14	CCMS41	F	Overlap	CCMS41	F
2	15	CCMS41	F	ACAATCCTGCTAACAATCCT	CCMS41	R
2	16	CCMS41	F	*
2	17	CCMS41	F	AGGATTGTT	CCMS41	R
2	18	CCMS41	F	*
2	19	CCMS41	F	Overlap	CCMS41	F	Overlap	CCMS41	F
2	20	CCMS41	F	AGGATTGTT	CCMS41	R	Overlap	CCMS41	R
3	1			*
3	2			*
3	3	CCMS47	R	*
3	4			*
3	5	CCMS47	F	*
3	6	CCMS47	R	*
3	7	CCMS47	R	*
3	8	CCMS47	F	*
3	9	CCMS47	F	*
3	10	CCMS47	F	CAACCGGATCAATTTGCCACCCCCACTCTGAACTTTTCAGATGCGGATTGGGGATCATATTCAGTATGTTGCCCTGCGCATTTTTATTAATGCTTTCGTCGTGGGAAACACAACCAGTCATGTAATAACTAAAAGAGATGAAATCTACAGTATGG	CCMS47	R
3	11	CCMS47	R	*
3	12			*
3	13	CCMS47	F	*
3	14			*
3	15	CCMS47	F	*
3	16	CCMS47	F	C	CCMS47	F
3	17	CCMS47	F	*
3	18			*
3	19			*
3	20			*
4	1	CCMS51	R	*
4	2			*
4	3			*
4	4	CCMS51	R	*
4	5	CCMS51	R	*
4	6			*
4	7			*
4	8			*
4	9			*
4	10			*
4	11			*
4	12			*
4	13	CCMS51	R	*
4	14	CCMS51	R	*
4	15			*
4	16			*
4	17	CCMS51	R	*
4	18			*
4	19	CCMS51	R	*
4	20	CCMS51	F	*
6	1	JQ217	F	*
6	2			*
6	3			*
6	4			*
6	5	JQ223	R	*
6	6	JQ217	F	Overlap	JQ217	R
6	7	JQ223	F	*
6	8	JQ217	F	*	JQ217	F	*	JQ217	F	*	JQ217	F	*	JQ217	F
6	9	JQ217	F	*	JQ217	F	*	JQ217	F	*	JQ217	F	CAACTTCCTCAAGGAGGTTG	JQ217	R
6	10			*
6	11			*
6	12			*
6	13	JQ217	R	*	JQ217	R
6	14	JQ217	R	*
6	15	JQ217	R	*
6	16	JQ217	R	*
6	17			*
6	18	JQ217	F	*
6	19	JQ223	F	TTGAGGAAGTTG	JQ217	R
6	20	JQ217	F	TTCAACTCCA	JQ223	R
