# Supplementary material for: An enhanced isothermal amplification assay for viral detection
Source: Nat Commun. 2020 Nov 20;11:5920. doi: 10.1038/s41467-020-19258-y (PMC7679446; doi:10.1038/s41467-020-19258-y)
Supplement: Supplementary file 6 — Supplementary Data 3 [file 41467_2020_19258_MOESM6_ESM.xlsx]

## Sheet: Mismatches Between CoV viruses
SARS-CoV-2 MSA	Number of Mismatches	Percent Similarity (%)	Primer
SARS-CoV	0	1	N_Forward_Primer
MERS	13	0.566667	N_Forward_Primer
229E	17	0.433333	N_Forward_Primer
NL63	16	0.466667	N_Forward_Primer
OC43	16	0.466667	N_Forward_Primer				N Forward Length	30
HKU1	13	0.566667	N_Forward_Primer				N Reverse Length	30
SARS-CoV	4	0.866667	N_Reverse_Primer
MERS	14	0.533333	N_Reverse_Primer
229E	16	0.466667	N_Reverse_Primer				S Forward Length	32
NL63	11	0.633333	N_Reverse_Primer				S Reverse Length	30
OC43	17	0.433333	N_Reverse_Primer
HKU1	21	0.3	N_Reverse_Primer
SARS-CoV	19	0.40625	S_Forward_Primer
MERS	23	0.28125	S_Forward_Primer
229E	18	0.4375	S_Forward_Primer
NL63	18	0.4375	S_Forward_Primer
OC43	19	0.40625	S_Forward_Primer
HKU1	18	0.4375	S_Forward_Primer
SARS-CoV	14	0.533333	S_Reverse_Primer
MERS	16	0.466667	S_Reverse_Primer
229E	27	0.1	S_Reverse_Primer
NL63	24	0.2	S_Reverse_Primer
OC43	16	0.466667	S_Reverse_Primer
HKU1	17	0.433333	S_Reverse_Primer

## Sheet: N_Forward_Primer
sseqid	qseqid	pident	mismatch	description
MT007544	n_f_primer	100	0	MT007544 |Severe acute respiratory syndrome coronavirus 2 isolate Australia/VIC01/2020| complete genome
MT012098	n_f_primer	100	0	MT012098 |Severe acute respiratory syndrome coronavirus 2 isolate SARS-CoV-2/human/IND/29/2020| complete genome
MT019529	n_f_primer	100	0	MT019529 |Severe acute respiratory syndrome coronavirus 2 isolate BetaCoV/Wuhan/IPBCAMS-WH-01/2019| complete genome
MT019530	n_f_primer	100	0	MT019530 |Severe acute respiratory syndrome coronavirus 2 isolate BetaCoV/Wuhan/IPBCAMS-WH-02/2019| complete genome
MT019531	n_f_primer	100	0	MT019531 |Severe acute respiratory syndrome coronavirus 2 isolate BetaCoV/Wuhan/IPBCAMS-WH-03/2019| complete genome
MT019532	n_f_primer	100	0	MT019532 |Severe acute respiratory syndrome coronavirus 2 isolate BetaCoV/Wuhan/IPBCAMS-WH-04/2019| complete genome
MT019533	n_f_primer	100	0	MT019533 |Severe acute respiratory syndrome coronavirus 2 isolate BetaCoV/Wuhan/IPBCAMS-WH-05/2020| complete genome
MT020880	n_f_primer	100	0	MT020880 |Severe acute respiratory syndrome coronavirus 2 isolate 2019-nCoV/USA-WA1-A12/2020| complete genome
MT020881	n_f_primer	100	0	MT020881 |Severe acute respiratory syndrome coronavirus 2 isolate 2019-nCoV/USA-WA1-F6/2020| complete genome
MT027062	n_f_primer	100	0	MT027062 |Severe acute respiratory syndrome coronavirus 2 isolate 2019-nCoV/USA-CA3/2020| complete genome
MT027063	n_f_primer	100	0	MT027063 |Severe acute respiratory syndrome coronavirus 2 isolate 2019-nCoV/USA-CA4/2020| complete genome
MT027064	n_f_primer	100	0	MT027064 |Severe acute respiratory syndrome coronavirus 2 isolate 2019-nCoV/USA-CA5/2020| complete genome
MT039873	n_f_primer	100	0	MT039873 |Severe acute respiratory syndrome coronavirus 2 isolate HZ-1| complete genome
MT039874	n_f_primer	100	0	MT039874 |Severe acute respiratory syndrome coronavirus 2 isolate SARS-CoV-2/human/CHN/IME-HZ01/2020| complete genome
MT039887	n_f_primer	100	0	MT039887 |Severe acute respiratory syndrome coronavirus 2 isolate 2019-nCoV/USA-WI1/2020| complete genome
MT039888	n_f_primer	100	0	MT039888 |Severe acute respiratory syndrome coronavirus 2 isolate 2019-nCoV/USA-MA1/2020| complete genome
MT039890	n_f_primer	100	0	MT039890 |Severe acute respiratory syndrome coronavirus 2 isolate SNU01| complete genome
MT044257	n_f_primer	100	0	MT044257 |Severe acute respiratory syndrome coronavirus 2 isolate 2019-nCoV/USA-IL2/2020| complete genome
MT044258	n_f_primer	100	0	MT044258 |Severe acute respiratory syndrome coronavirus 2 isolate 2019-nCoV/USA-CA6/2020| complete genome
MT049951	n_f_primer	100	0	MT049951 |Severe acute respiratory syndrome coronavirus 2 isolate SARS-CoV-2/human/CHN/Yunnan-01/2020| complete genome
MT050493	n_f_primer	100	0	MT050493 |Severe acute respiratory syndrome coronavirus 2 isolate SARS-CoV-2/human/IND/166/2020| complete genome
MT066156	n_f_primer	100	0	MT066156 |Severe acute respiratory syndrome coronavirus 2 isolate SARS-CoV-2/human/ITA/INMI1/2020| complete genome
MT066175	n_f_primer	100	0	MT066175 |Severe acute respiratory syndrome coronavirus 2 isolate SARS-CoV-2/NTU01/TWN/human/2020| complete genome
MT066176	n_f_primer	100	0	MT066176 |Severe acute respiratory syndrome coronavirus 2 isolate SARS-CoV-2/NTU02/TWN/human/2020| complete genome
MT072688	n_f_primer	100	0	MT072688 |Severe acute respiratory syndrome coronavirus 2 isolate SARS-CoV-2/human/NPL/61-TW/2020| complete genome
MT077125	n_f_primer	100	0	MT077125 |Severe acute respiratory syndrome coronavirus 2 isolate SARS-CoV-2/human/ITA/INMI1/2020| complete genome
MT093571	n_f_primer	100	0	MT093571 |Severe acute respiratory syndrome coronavirus 2 isolate SARS-CoV-2/human/SWE/01/2020| complete genome
MT093631	n_f_primer	100	0	MT093631 |Severe acute respiratory syndrome coronavirus 2 isolate SARS-CoV-2/human/CHN/WH-09/2020| complete genome
MT106052	n_f_primer	100	0	MT106052 |Severe acute respiratory syndrome coronavirus 2 isolate 2019-nCoV/USA-CA7/2020| complete genome
MT106053	n_f_primer	100	0	MT106053 |Severe acute respiratory syndrome coronavirus 2 isolate 2019-nCoV/USA-CA8/2020| complete genome
MT106054	n_f_primer	100	0	MT106054 |Severe acute respiratory syndrome coronavirus 2 isolate 2019-nCoV/USA-TX1/2020| complete genome
MT114412	n_f_primer	100	0	MT114412 |Severe acute respiratory syndrome coronavirus 2 isolate SARS-CoV-2/human/HKG/HKU-902a/2020| complete genome
MT114413	n_f_primer	100	0	MT114413 |Severe acute respiratory syndrome coronavirus 2 isolate SARS-CoV-2/human/HKG/HKU-902b/2020| complete genome
MT114414	n_f_primer	100	0	MT114414 |Severe acute respiratory syndrome coronavirus 2 isolate SARS-CoV-2/human/HKG/HKU-903a/2020| complete genome
MT114415	n_f_primer	100	0	MT114415 |Severe acute respiratory syndrome coronavirus 2 isolate SARS-CoV-2/human/HKG/HKU-903b/2020| complete genome
MT114416	n_f_primer	100	0	MT114416 |Severe acute respiratory syndrome coronavirus 2 isolate SARS-CoV-2/human/HKG/HKU-907a/2020| complete genome
MT114417	n_f_primer	100	0	MT114417 |Severe acute respiratory syndrome coronavirus 2 isolate SARS-CoV-2/human/HKG/HKU-907b/2020| complete genome
MT114418	n_f_primer	100	0	MT114418 |Severe acute respiratory syndrome coronavirus 2 isolate SARS-CoV-2/human/HKG/HKU-908a/2020| complete genome
MT114419	n_f_primer	100	0	MT114419 |Severe acute respiratory syndrome coronavirus 2 isolate SARS-CoV-2/human/HKG/HKU-908b/2020| complete genome
MT118835	n_f_primer	100	0	MT118835 |Severe acute respiratory syndrome coronavirus 2 isolate 2019-nCoV/USA-CA9/2020| complete genome
MT121215	n_f_primer	100	0	MT121215 |Severe acute respiratory syndrome coronavirus 2 isolate SARS-CoV-2/human/CHN/SH01/2020| complete genome
MT123290	n_f_primer	100	0	MT123290 |Severe acute respiratory syndrome coronavirus 2 isolate SARS-CoV-2/human/CHN/IQTC01/2020| complete genome
MT123291	n_f_primer	100	0	MT123291 |Severe acute respiratory syndrome coronavirus 2 isolate SARS-CoV-2/human/CHN/IQTC02/2020| complete genome
MT123292	n_f_primer	100	0	MT123292 |Severe acute respiratory syndrome coronavirus 2 isolate SARS-CoV-2/human/CHN/IQTC04/2020| complete genome
MT123293	n_f_primer	100	0	MT123293 |Severe acute respiratory syndrome coronavirus 2 isolate SARS-CoV-2/human/CHN/IQTC03/2020| complete genome
MT126808	n_f_primer	100	0	MT126808 |Severe acute respiratory syndrome coronavirus 2 isolate SARS-CoV-2/human/BRA/SP02/2020| complete genome
MT135041	n_f_primer	100	0	MT135041 |Severe acute respiratory syndrome coronavirus 2 isolate SARS-CoV-2/human/CHN/105/2020| complete genome
MT135042	n_f_primer	100	0	MT135042 |Severe acute respiratory syndrome coronavirus 2 isolate SARS-CoV-2/human/CHN/231/2020| complete genome
MT135043	n_f_primer	100	0	MT135043 |Severe acute respiratory syndrome coronavirus 2 isolate SARS-CoV-2/human/CHN/233/2020| complete genome
MT135044	n_f_primer	100	0	MT135044 |Severe acute respiratory syndrome coronavirus 2 isolate SARS-CoV-2/human/CHN/235/2020| complete genome
MT152824	n_f_primer	100	0	MT152824 |Severe acute respiratory syndrome coronavirus 2 isolate SARS-CoV-2/human/USA/WA2/2020| complete genome
MT159705	n_f_primer	100	0	MT159705 |Severe acute respiratory syndrome coronavirus 2 isolate 2019-nCoV/USA-CruiseA-7/2020| complete genome
MT159706	n_f_primer	100	0	MT159706 |Severe acute respiratory syndrome coronavirus 2 isolate 2019-nCoV/USA-CruiseA-8/2020| complete genome
MT159707	n_f_primer	100	0	MT159707 |Severe acute respiratory syndrome coronavirus 2 isolate 2019-nCoV/USA-CruiseA-10/2020| complete genome
MT159708	n_f_primer	100	0	MT159708 |Severe acute respiratory syndrome coronavirus 2 isolate 2019-nCoV/USA-CruiseA-11/2020| complete genome
MT159709	n_f_primer	100	0	MT159709 |Severe acute respiratory syndrome coronavirus 2 isolate 2019-nCoV/USA-CruiseA-12/2020| complete genome
MT159710	n_f_primer	100	0	MT159710 |Severe acute respiratory syndrome coronavirus 2 isolate 2019-nCoV/USA-CruiseA-9/2020| complete genome
MT159711	n_f_primer	100	0	MT159711 |Severe acute respiratory syndrome coronavirus 2 isolate 2019-nCoV/USA-CruiseA-13/2020| complete genome
MT159712	n_f_primer	100	0	MT159712 |Severe acute respiratory syndrome coronavirus 2 isolate 2019-nCoV/USA-CruiseA-14/2020| complete genome
MT159713	n_f_primer	100	0	MT159713 |Severe acute respiratory syndrome coronavirus 2 isolate 2019-nCoV/USA-CruiseA-15/2020| complete genome
MT159714	n_f_primer	100	0	MT159714 |Severe acute respiratory syndrome coronavirus 2 isolate 2019-nCoV/USA-CruiseA-16/2020| complete genome
MT159715	n_f_primer	100	0	MT159715 |Severe acute respiratory syndrome coronavirus 2 isolate 2019-nCoV/USA-CruiseA-17/2020| complete genome
MT159716	n_f_primer	100	0	MT159716 |Severe acute respiratory syndrome coronavirus 2 isolate 2019-nCoV/USA-CruiseA-18/2020| complete genome
MT159717	n_f_primer	100	0	MT159717 |Severe acute respiratory syndrome coronavirus 2 isolate 2019-nCoV/USA-CruiseA-1/2020| complete genome
MT159718	n_f_primer	100	0	MT159718 |Severe acute respiratory syndrome coronavirus 2 isolate 2019-nCoV/USA-CruiseA-2/2020| complete genome
MT159719	n_f_primer	100	0	MT159719 |Severe acute respiratory syndrome coronavirus 2 isolate 2019-nCoV/USA-CruiseA-3/2020| complete genome
MT159720	n_f_primer	100	0	MT159720 |Severe acute respiratory syndrome coronavirus 2 isolate 2019-nCoV/USA-CruiseA-4/2020| complete genome
MT159721	n_f_primer	100	0	MT159721 |Severe acute respiratory syndrome coronavirus 2 isolate 2019-nCoV/USA-CruiseA-5/2020| complete genome
MT159722	n_f_primer	100	0	MT159722 |Severe acute respiratory syndrome coronavirus 2 isolate 2019-nCoV/USA-CruiseA-6/2020| complete genome
MT163716	n_f_primer	100	0	MT163716 |Severe acute respiratory syndrome coronavirus 2 isolate SARS-CoV-2/human/USA/WA3-UW1/2020| complete genome
MT163717	n_f_primer	100	0	MT163717 |Severe acute respiratory syndrome coronavirus 2 isolate SARS-CoV-2/human/USA/WA4-UW2/2020| complete genome
MT163718	n_f_primer	100	0	MT163718 |Severe acute respiratory syndrome coronavirus 2 isolate SARS-CoV-2/human/USA/WA6-UW3/2020| complete genome
MT163719	n_f_primer	100	0	MT163719 |Severe acute respiratory syndrome coronavirus 2 isolate SARS-CoV-2/human/USA/WA7-UW4/2020| complete genome
MT184907	n_f_primer	100	0	MT184907 |Severe acute respiratory syndrome coronavirus 2 isolate 2019-nCoV/USA-CruiseA-19/2020| complete genome
MT184908	n_f_primer	100	0	MT184908 |Severe acute respiratory syndrome coronavirus 2 isolate 2019-nCoV/USA-CruiseA-21/2020| complete genome
MT184909	n_f_primer	100	0	MT184909 |Severe acute respiratory syndrome coronavirus 2 isolate 2019-nCoV/USA-CruiseA-22/2020| complete genome
MT184910	n_f_primer	100	0	MT184910 |Severe acute respiratory syndrome coronavirus 2 isolate 2019-nCoV/USA-CruiseA-23/2020| complete genome
MT184911	n_f_primer	100	0	MT184911 |Severe acute respiratory syndrome coronavirus 2 isolate 2019-nCoV/USA-CruiseA-24/2020| complete genome
MT184912	n_f_primer	100	0	MT184912 |Severe acute respiratory syndrome coronavirus 2 isolate 2019-nCoV/USA-CruiseA-25/2020| complete genome
MT184913	n_f_primer	100	0	MT184913 |Severe acute respiratory syndrome coronavirus 2 isolate 2019-nCoV/USA-CruiseA-26/2020| complete genome
MT186683	n_f_primer	100	0	MT186683 |Severe acute respiratory syndrome coronavirus 2 isolate SARS-CoV-2/human/HKG/HK20/2020| complete genome
MT188339	n_f_primer	100	0	MT188339 |Severe acute respiratory syndrome coronavirus 2 isolate USA/MN3-MDH3/2020| complete genome
MT188340	n_f_primer	100	0	MT188340 |Severe acute respiratory syndrome coronavirus 2 isolate USA/MN2-MDH2/2020| complete genome
MT188341	n_f_primer	100	0	MT188341 |Severe acute respiratory syndrome coronavirus 2 isolate USA/MN1-MDH1/2020| complete genome
MT192759	n_f_primer	100	0	MT192759 |Severe acute respiratory syndrome coronavirus 2 isolate SARS-CoV-2/human/TWN/CGMH-CGU-01/2020| complete genome
MT192765	n_f_primer	100	0	MT192765 |Severe acute respiratory syndrome coronavirus 2 isolate SARS-CoV-2/human/USA/PC00101P/2020| complete genome
MT192772	n_f_primer	100	0	MT192772 |Severe acute respiratory syndrome coronavirus 2 isolate SARS-CoV-2/human/VNM/nCoV-19-01S/2020| complete genome
MT192773	n_f_primer	100	0	MT192773 |Severe acute respiratory syndrome coronavirus 2 isolate SARS-CoV-2/human/VNM/nCoV-19-02S/2020| complete genome
MT198652	n_f_primer	100	0	MT198652 |Severe acute respiratory syndrome coronavirus 2 isolate SARS-CoV-2/human/ESP/Valencia003/2020| complete genome
MT226610	n_f_primer	100	0	MT226610 |Severe acute respiratory syndrome coronavirus 2 isolate SARS-CoV-2/human/CHN/KMS1/2020| complete genome
MT230904	n_f_primer	100	0	MT230904 |Severe acute respiratory syndrome coronavirus 2 isolate SARS-CoV-2/human/HKG/HKU-001a/2020| complete genome
MT233519	n_f_primer	100	0	MT233519 |Severe acute respiratory syndrome coronavirus 2 isolate SARS-CoV-2/human/ESP/Valencia5/2020| complete genome
MT233522	n_f_primer	100	0	MT233522 |Severe acute respiratory syndrome coronavirus 2 isolate SARS-CoV-2/human/ESP/Valencia7/2020| complete genome
MT233523	n_f_primer	100	0	MT233523 |Severe acute respiratory syndrome coronavirus 2 isolate SARS-CoV-2/human/ESP/Valencia8/2020| complete genome
MT233526	n_f_primer	100	0	MT233526 |Severe acute respiratory syndrome coronavirus 2 strain FDAARGOS_983 isolate 2019-nCoV/USA-WA1/2020| complete genome
MT240479	n_f_primer	100	0	MT240479 |Severe acute respiratory syndrome coronavirus 2 isolate SARS-CoV-2/human/PAK/Gilgit1/2020| complete genome
MT246449	n_f_primer	100	0	MT246449 |Severe acute respiratory syndrome coronavirus 2 isolate SARS-CoV-2/human/USA/WA-UW192/2020| complete genome
MT246450	n_f_primer	100	0	MT246450 |Severe acute respiratory syndrome coronavirus 2 isolate SARS-CoV-2/human/USA/WA-UW193/2020| complete genome
MT246451	n_f_primer	100	0	MT246451 |Severe acute respiratory syndrome coronavirus 2 isolate SARS-CoV-2/human/USA/WA-UW194/2020| complete genome
MT246452	n_f_primer	100	0	MT246452 |Severe acute respiratory syndrome coronavirus 2 isolate SARS-CoV-2/human/USA/WA-UW195/2020| complete genome
MT246453	n_f_primer	100	0	MT246453 |Severe acute respiratory syndrome coronavirus 2 isolate SARS-CoV-2/human/USA/WA-UW196/2020| complete genome
MT246454	n_f_primer	100	0	MT246454 |Severe acute respiratory syndrome coronavirus 2 isolate SARS-CoV-2/human/USA/WA-UW197/2020| complete genome
MT246455	n_f_primer	100	0	MT246455 |Severe acute respiratory syndrome coronavirus 2 isolate SARS-CoV-2/human/USA/WA-UW198/2020| complete genome
MT246456	n_f_primer	100	0	MT246456 |Severe acute respiratory syndrome coronavirus 2 isolate SARS-CoV-2/human/USA/WA-UW199/2020| complete genome
MT246457	n_f_primer	100	0	MT246457 |Severe acute respiratory syndrome coronavirus 2 isolate SARS-CoV-2/human/USA/WA-UW200/2020| complete genome
MT246458	n_f_primer	100	0	MT246458 |Severe acute respiratory syndrome coronavirus 2 isolate SARS-CoV-2/human/USA/WA-UW201/2020| complete genome
MT246459	n_f_primer	100	0	MT246459 |Severe acute respiratory syndrome coronavirus 2 isolate SARS-CoV-2/human/USA/WA-UW202/2020| complete genome
MT246460	n_f_primer	100	0	MT246460 |Severe acute respiratory syndrome coronavirus 2 isolate SARS-CoV-2/human/USA/WA-UW203/2020| complete genome
MT246461	n_f_primer	100	0	MT246461 |Severe acute respiratory syndrome coronavirus 2 isolate SARS-CoV-2/human/USA/WA-UW204/2020| complete genome
MT246462	n_f_primer	100	0	MT246462 |Severe acute respiratory syndrome coronavirus 2 isolate SARS-CoV-2/human/USA/WA-UW205/2020| complete genome
MT246464	n_f_primer	100	0	MT246464 |Severe acute respiratory syndrome coronavirus 2 isolate SARS-CoV-2/human/USA/WA-UW207/2020| complete genome
MT246466	n_f_primer	100	0	MT246466 |Severe acute respiratory syndrome coronavirus 2 isolate SARS-CoV-2/human/USA/WA-UW209/2020| complete genome
MT246467	n_f_primer	100	0	MT246467 |Severe acute respiratory syndrome coronavirus 2 isolate SARS-CoV-2/human/USA/WA-UW210/2020| complete genome
MT246468	n_f_primer	100	0	MT246468 |Severe acute respiratory syndrome coronavirus 2 isolate SARS-CoV-2/human/USA/WA-UW211/2020| complete genome
MT246469	n_f_primer	100	0	MT246469 |Severe acute respiratory syndrome coronavirus 2 isolate SARS-CoV-2/human/USA/WA-UW212/2020| complete genome
MT246470	n_f_primer	100	0	MT246470 |Severe acute respiratory syndrome coronavirus 2 isolate SARS-CoV-2/human/USA/WA-UW213/2020| complete genome
MT246471	n_f_primer	100	0	MT246471 |Severe acute respiratory syndrome coronavirus 2 isolate SARS-CoV-2/human/USA/WA-UW214/2020| complete genome
MT246472	n_f_primer	100	0	MT246472 |Severe acute respiratory syndrome coronavirus 2 isolate SARS-CoV-2/human/USA/WA-UW215/2020| complete genome
MT246473	n_f_primer	100	0	MT246473 |Severe acute respiratory syndrome coronavirus 2 isolate SARS-CoV-2/human/USA/WA-UW216/2020| complete genome
MT246474	n_f_primer	100	0	MT246474 |Severe acute respiratory syndrome coronavirus 2 isolate SARS-CoV-2/human/USA/WA-UW217/2020| complete genome
MT246475	n_f_primer	100	0	MT246475 |Severe acute respiratory syndrome coronavirus 2 isolate SARS-CoV-2/human/USA/WA-UW218/2020| complete genome
MT246476	n_f_primer	100	0	MT246476 |Severe acute respiratory syndrome coronavirus 2 isolate SARS-CoV-2/human/USA/WA-UW219/2020| complete genome
MT246477	n_f_primer	100	0	MT246477 |Severe acute respiratory syndrome coronavirus 2 isolate SARS-CoV-2/human/USA/WA-UW220/2020| complete genome
MT246478	n_f_primer	100	0	MT246478 |Severe acute respiratory syndrome coronavirus 2 isolate SARS-CoV-2/human/USA/WA-UW221/2020| complete genome
MT246479	n_f_primer	100	0	MT246479 |Severe acute respiratory syndrome coronavirus 2 isolate SARS-CoV-2/human/USA/WA-UW222/2020| complete genome
MT246480	n_f_primer	100	0	MT246480 |Severe acute respiratory syndrome coronavirus 2 isolate SARS-CoV-2/human/USA/WA-UW223/2020| complete genome
MT246481	n_f_primer	100	0	MT246481 |Severe acute respiratory syndrome coronavirus 2 isolate SARS-CoV-2/human/USA/WA-UW224/2020| complete genome
MT246482	n_f_primer	100	0	MT246482 |Severe acute respiratory syndrome coronavirus 2 isolate SARS-CoV-2/human/USA/WA-UW225/2020| complete genome
MT246484	n_f_primer	100	0	MT246484 |Severe acute respiratory syndrome coronavirus 2 isolate SARS-CoV-2/human/USA/WA-UW227/2020| complete genome
MT246485	n_f_primer	100	0	MT246485 |Severe acute respiratory syndrome coronavirus 2 isolate SARS-CoV-2/human/USA/WA-UW228/2020| complete genome
MT246486	n_f_primer	100	0	MT246486 |Severe acute respiratory syndrome coronavirus 2 isolate SARS-CoV-2/human/USA/WA-UW229/2020| complete genome
MT246487	n_f_primer	100	0	MT246487 |Severe acute respiratory syndrome coronavirus 2 isolate SARS-CoV-2/human/USA/WA-UW230/2020| complete genome
MT246488	n_f_primer	100	0	MT246488 |Severe acute respiratory syndrome coronavirus 2 isolate SARS-CoV-2/human/USA/WA-UW231/2020| complete genome
MT246489	n_f_primer	100	0	MT246489 |Severe acute respiratory syndrome coronavirus 2 isolate SARS-CoV-2/human/USA/WA-UW232/2020| complete genome
MT246490	n_f_primer	100	0	MT246490 |Severe acute respiratory syndrome coronavirus 2 isolate SARS-CoV-2/human/USA/WA-UW233/2020| complete genome
MT246667	n_f_primer	100	0	MT246667 |Severe acute respiratory syndrome coronavirus 2 strain FDAARGOS_983 isolate 2019-nCoV/USA-WA1/2020| complete genome
MT251972	n_f_primer	100	0	MT251972 |Severe acute respiratory syndrome coronavirus 2 isolate SARS-CoV-2/human/USA/WA-UW236/2020| complete genome
MT251973	n_f_primer	100	0	MT251973 |Severe acute respiratory syndrome coronavirus 2 isolate SARS-CoV-2/human/USA/WA-UW237/2020| complete genome
MT251974	n_f_primer	100	0	MT251974 |Severe acute respiratory syndrome coronavirus 2 isolate SARS-CoV-2/human/USA/CT-UW238/2020| complete genome
MT251975	n_f_primer	100	0	MT251975 |Severe acute respiratory syndrome coronavirus 2 isolate SARS-CoV-2/human/USA/WA-UW239/2020| complete genome
MT251976	n_f_primer	100	0	MT251976 |Severe acute respiratory syndrome coronavirus 2 isolate SARS-CoV-2/human/USA/WA-UW240/2020| complete genome
MT251977	n_f_primer	100	0	MT251977 |Severe acute respiratory syndrome coronavirus 2 isolate SARS-CoV-2/human/USA/WA-UW234/2020| complete genome
MT251978	n_f_primer	100	0	MT251978 |Severe acute respiratory syndrome coronavirus 2 isolate SARS-CoV-2/human/USA/WA-UW235/2020| complete genome
MT251979	n_f_primer	100	0	MT251979 |Severe acute respiratory syndrome coronavirus 2 isolate SARS-CoV-2/human/USA/WA-UW241/2020| complete genome
MT251980	n_f_primer	100	0	MT251980 |Severe acute respiratory syndrome coronavirus 2 isolate SARS-CoV-2/human/USA/WA-UW242/2020| complete genome
MT252677	n_f_primer	100	0	MT252677 |Severe acute respiratory syndrome coronavirus 2 isolate SARS-CoV-2/human/USA/WA-UW77/2020| complete genome
MT252678	n_f_primer	100	0	MT252678 |Severe acute respiratory syndrome coronavirus 2 isolate SARS-CoV-2/human/USA/WA-UW78/2020| complete genome
MT252679	n_f_primer	100	0	MT252679 |Severe acute respiratory syndrome coronavirus 2 isolate SARS-CoV-2/human/USA/WA-UW79/2020| complete genome
MT252680	n_f_primer	100	0	MT252680 |Severe acute respiratory syndrome coronavirus 2 isolate SARS-CoV-2/human/USA/WA-UW80/2020| complete genome
MT252681	n_f_primer	100	0	MT252681 |Severe acute respiratory syndrome coronavirus 2 isolate SARS-CoV-2/human/USA/WA-UW81/2020| complete genome
MT252682	n_f_primer	100	0	MT252682 |Severe acute respiratory syndrome coronavirus 2 isolate SARS-CoV-2/human/USA/WA-UW82/2020| complete genome
MT252683	n_f_primer	100	0	MT252683 |Severe acute respiratory syndrome coronavirus 2 isolate SARS-CoV-2/human/USA/WA-UW84/2020| complete genome
MT252684	n_f_primer	100	0	MT252684 |Severe acute respiratory syndrome coronavirus 2 isolate SARS-CoV-2/human/USA/WA-UW85/2020| complete genome
MT252685	n_f_primer	100	0	MT252685 |Severe acute respiratory syndrome coronavirus 2 isolate SARS-CoV-2/human/USA/WA-UW86/2020| complete genome
MT252686	n_f_primer	100	0	MT252686 |Severe acute respiratory syndrome coronavirus 2 isolate SARS-CoV-2/human/USA/WA-UW87/2020| complete genome
MT252687	n_f_primer	100	0	MT252687 |Severe acute respiratory syndrome coronavirus 2 isolate SARS-CoV-2/human/USA/WA-UW88/2020| complete genome
MT252688	n_f_primer	100	0	MT252688 |Severe acute respiratory syndrome coronavirus 2 isolate SARS-CoV-2/human/USA/WA-UW89/2020| complete genome
MT252689	n_f_primer	100	0	MT252689 |Severe acute respiratory syndrome coronavirus 2 isolate SARS-CoV-2/human/USA/WA-UW90/2020| complete genome
MT252690	n_f_primer	100	0	MT252690 |Severe acute respiratory syndrome coronavirus 2 isolate SARS-CoV-2/human/USA/WA-UW91/2020| complete genome
MT252691	n_f_primer	100	0	MT252691 |Severe acute respiratory syndrome coronavirus 2 isolate SARS-CoV-2/human/USA/WA-UW92/2020| complete genome
MT252693	n_f_primer	100	0	MT252693 |Severe acute respiratory syndrome coronavirus 2 isolate SARS-CoV-2/human/USA/WA-UW94/2020| complete genome
MT252694	n_f_primer	100	0	MT252694 |Severe acute respiratory syndrome coronavirus 2 isolate SARS-CoV-2/human/USA/WA-UW95/2020| complete genome
MT252695	n_f_primer	100	0	MT252695 |Severe acute respiratory syndrome coronavirus 2 isolate SARS-CoV-2/human/USA/WA-UW96/2020| complete genome
MT252696	n_f_primer	100	0	MT252696 |Severe acute respiratory syndrome coronavirus 2 isolate SARS-CoV-2/human/USA/WA-UW191/2020| complete genome
MT252697	n_f_primer	100	0	MT252697 |Severe acute respiratory syndrome coronavirus 2 isolate SARS-CoV-2/human/USA/WA-UW178/2020| complete genome
MT252698	n_f_primer	100	0	MT252698 |Severe acute respiratory syndrome coronavirus 2 isolate SARS-CoV-2/human/USA/WA-UW183/2020| complete genome
MT252699	n_f_primer	100	0	MT252699 |Severe acute respiratory syndrome coronavirus 2 isolate SARS-CoV-2/human/USA/WA-UW167/2020| complete genome
MT252700	n_f_primer	100	0	MT252700 |Severe acute respiratory syndrome coronavirus 2 isolate SARS-CoV-2/human/USA/WA-UW168/2020| complete genome
MT252701	n_f_primer	100	0	MT252701 |Severe acute respiratory syndrome coronavirus 2 isolate SARS-CoV-2/human/USA/WA-UW184/2020| complete genome
MT252702	n_f_primer	100	0	MT252702 |Severe acute respiratory syndrome coronavirus 2 isolate SARS-CoV-2/human/USA/WA-UW188/2020| complete genome
MT252703	n_f_primer	100	0	MT252703 |Severe acute respiratory syndrome coronavirus 2 isolate SARS-CoV-2/human/USA/WA-UW189/2020| complete genome
MT252704	n_f_primer	100	0	MT252704 |Severe acute respiratory syndrome coronavirus 2 isolate SARS-CoV-2/human/USA/WA-UW190/2020| complete genome
MT252705	n_f_primer	100	0	MT252705 |Severe acute respiratory syndrome coronavirus 2 isolate SARS-CoV-2/human/USA/WA-UW186/2020| complete genome
MT252706	n_f_primer	100	0	MT252706 |Severe acute respiratory syndrome coronavirus 2 isolate SARS-CoV-2/human/USA/WA-UW187/2020| complete genome
MT252707	n_f_primer	100	0	MT252707 |Severe acute respiratory syndrome coronavirus 2 isolate SARS-CoV-2/human/USA/WA-UW171/2020| complete genome
MT252708	n_f_primer	100	0	MT252708 |Severe acute respiratory syndrome coronavirus 2 isolate SARS-CoV-2/human/USA/WA-UW172/2020| complete genome
MT252709	n_f_primer	100	0	MT252709 |Severe acute respiratory syndrome coronavirus 2 isolate SARS-CoV-2/human/USA/WA-UW174/2020| complete genome
MT252710	n_f_primer	100	0	MT252710 |Severe acute respiratory syndrome coronavirus 2 isolate SARS-CoV-2/human/USA/WA-UW176/2020| complete genome
MT252712	n_f_primer	100	0	MT252712 |Severe acute respiratory syndrome coronavirus 2 isolate SARS-CoV-2/human/USA/WA-UW169/2020| complete genome
MT252713	n_f_primer	100	0	MT252713 |Severe acute respiratory syndrome coronavirus 2 isolate SARS-CoV-2/human/USA/WA-UW179/2020| complete genome
MT252715	n_f_primer	100	0	MT252715 |Severe acute respiratory syndrome coronavirus 2 isolate SARS-CoV-2/human/USA/WA-UW170/2020| complete genome
MT252716	n_f_primer	100	0	MT252716 |Severe acute respiratory syndrome coronavirus 2 isolate SARS-CoV-2/human/USA/WA-UW180/2020| complete genome
MT252717	n_f_primer	100	0	MT252717 |Severe acute respiratory syndrome coronavirus 2 isolate SARS-CoV-2/human/USA/WA-UW185/2020| complete genome
MT252719	n_f_primer	100	0	MT252719 |Severe acute respiratory syndrome coronavirus 2 isolate SARS-CoV-2/human/USA/WA-UW173/2020| complete genome
MT252721	n_f_primer	100	0	MT252721 |Severe acute respiratory syndrome coronavirus 2 isolate SARS-CoV-2/human/USA/WA-UW163/2020| complete genome
MT252723	n_f_primer	100	0	MT252723 |Severe acute respiratory syndrome coronavirus 2 isolate SARS-CoV-2/human/USA/WA-UW162/2020| complete genome
MT252725	n_f_primer	100	0	MT252725 |Severe acute respiratory syndrome coronavirus 2 isolate SARS-CoV-2/human/USA/WA-UW164/2020| complete genome
MT252726	n_f_primer	100	0	MT252726 |Severe acute respiratory syndrome coronavirus 2 isolate SARS-CoV-2/human/USA/WA-UW155/2020| complete genome
MT252728	n_f_primer	100	0	MT252728 |Severe acute respiratory syndrome coronavirus 2 isolate SARS-CoV-2/human/USA/WA-UW152/2020| complete genome
MT252729	n_f_primer	100	0	MT252729 |Severe acute respiratory syndrome coronavirus 2 isolate SARS-CoV-2/human/USA/WA-UW153/2020| complete genome
MT252730	n_f_primer	100	0	MT252730 |Severe acute respiratory syndrome coronavirus 2 isolate SARS-CoV-2/human/USA/WA-UW157/2020| complete genome
MT252733	n_f_primer	100	0	MT252733 |Severe acute respiratory syndrome coronavirus 2 isolate SARS-CoV-2/human/USA/WA-UW160/2020| complete genome
MT252735	n_f_primer	100	0	MT252735 |Severe acute respiratory syndrome coronavirus 2 isolate SARS-CoV-2/human/USA/WA-UW149/2020| complete genome
MT252736	n_f_primer	100	0	MT252736 |Severe acute respiratory syndrome coronavirus 2 isolate SARS-CoV-2/human/USA/WA-UW151/2020| complete genome
MT252737	n_f_primer	100	0	MT252737 |Severe acute respiratory syndrome coronavirus 2 isolate SARS-CoV-2/human/USA/WA-UW146/2020| complete genome
MT252738	n_f_primer	100	0	MT252738 |Severe acute respiratory syndrome coronavirus 2 isolate SARS-CoV-2/human/USA/WA-UW145/2020| complete genome
MT252739	n_f_primer	100	0	MT252739 |Severe acute respiratory syndrome coronavirus 2 isolate SARS-CoV-2/human/USA/WA-UW147/2020| complete genome
MT252740	n_f_primer	100	0	MT252740 |Severe acute respiratory syndrome coronavirus 2 isolate SARS-CoV-2/human/USA/WA-UW150/2020| complete genome
MT252741	n_f_primer	100	0	MT252741 |Severe acute respiratory syndrome coronavirus 2 isolate SARS-CoV-2/human/USA/WA-UW123/2020| complete genome
MT252742	n_f_primer	100	0	MT252742 |Severe acute respiratory syndrome coronavirus 2 isolate SARS-CoV-2/human/USA/WA-UW124/2020| complete genome
MT252745	n_f_primer	100	0	MT252745 |Severe acute respiratory syndrome coronavirus 2 isolate SARS-CoV-2/human/USA/WA-UW127/2020| complete genome
MT252746	n_f_primer	100	0	MT252746 |Severe acute respiratory syndrome coronavirus 2 isolate SARS-CoV-2/human/USA/WA-UW128/2020| complete genome
MT252747	n_f_primer	100	0	MT252747 |Severe acute respiratory syndrome coronavirus 2 isolate SARS-CoV-2/human/USA/WA-UW129/2020| complete genome
MT252748	n_f_primer	100	0	MT252748 |Severe acute respiratory syndrome coronavirus 2 isolate SARS-CoV-2/human/USA/WA-UW130/2020| complete genome
MT252749	n_f_primer	100	0	MT252749 |Severe acute respiratory syndrome coronavirus 2 isolate SARS-CoV-2/human/USA/WA-UW131/2020| complete genome
MT252756	n_f_primer	100	0	MT252756 |Severe acute respiratory syndrome coronavirus 2 isolate SARS-CoV-2/human/USA/WA-UW140/2020| complete genome
MT252757	n_f_primer	100	0	MT252757 |Severe acute respiratory syndrome coronavirus 2 isolate SARS-CoV-2/human/USA/WA-UW141/2020| complete genome
MT252758	n_f_primer	100	0	MT252758 |Severe acute respiratory syndrome coronavirus 2 isolate SARS-CoV-2/human/USA/WA-UW142/2020| complete genome
MT252761	n_f_primer	100	0	MT252761 |Severe acute respiratory syndrome coronavirus 2 isolate SARS-CoV-2/human/USA/WA-UW97/2020| complete genome
MT252763	n_f_primer	100	0	MT252763 |Severe acute respiratory syndrome coronavirus 2 isolate SARS-CoV-2/human/USA/WA-UW99/2020| complete genome
MT252764	n_f_primer	100	0	MT252764 |Severe acute respiratory syndrome coronavirus 2 isolate SARS-CoV-2/human/USA/WA-UW100/2020| complete genome
MT252767	n_f_primer	100	0	MT252767 |Severe acute respiratory syndrome coronavirus 2 isolate SARS-CoV-2/human/USA/WA-UW103/2020| complete genome
MT252768	n_f_primer	100	0	MT252768 |Severe acute respiratory syndrome coronavirus 2 isolate SARS-CoV-2/human/USA/WA-UW104/2020| complete genome
MT252769	n_f_primer	100	0	MT252769 |Severe acute respiratory syndrome coronavirus 2 isolate SARS-CoV-2/human/USA/WA-UW105/2020| complete genome
MT252770	n_f_primer	100	0	MT252770 |Severe acute respiratory syndrome coronavirus 2 isolate SARS-CoV-2/human/USA/WA-UW106/2020| complete genome
MT252772	n_f_primer	100	0	MT252772 |Severe acute respiratory syndrome coronavirus 2 isolate SARS-CoV-2/human/USA/WA-UW108/2020| complete genome
MT252773	n_f_primer	100	0	MT252773 |Severe acute respiratory syndrome coronavirus 2 isolate SARS-CoV-2/human/USA/WA-UW109/2020| complete genome
MT252774	n_f_primer	100	0	MT252774 |Severe acute respiratory syndrome coronavirus 2 isolate SARS-CoV-2/human/USA/WA-UW110/2020| complete genome
MT252775	n_f_primer	100	0	MT252775 |Severe acute respiratory syndrome coronavirus 2 isolate SARS-CoV-2/human/USA/WA-UW111/2020| complete genome
MT252778	n_f_primer	100	0	MT252778 |Severe acute respiratory syndrome coronavirus 2 isolate SARS-CoV-2/human/USA/WA-UW114/2020| complete genome
MT252779	n_f_primer	100	0	MT252779 |Severe acute respiratory syndrome coronavirus 2 isolate SARS-CoV-2/human/USA/WA-UW115/2020| complete genome
MT252780	n_f_primer	100	0	MT252780 |Severe acute respiratory syndrome coronavirus 2 isolate SARS-CoV-2/human/USA/WA-UW116/2020| complete genome
MT252781	n_f_primer	100	0	MT252781 |Severe acute respiratory syndrome coronavirus 2 isolate SARS-CoV-2/human/USA/WA-UW117/2020| complete genome
MT252782	n_f_primer	100	0	MT252782 |Severe acute respiratory syndrome coronavirus 2 isolate SARS-CoV-2/human/USA/WA-UW118/2020| complete genome
MT252783	n_f_primer	100	0	MT252783 |Severe acute respiratory syndrome coronavirus 2 isolate SARS-CoV-2/human/USA/WA-UW119/2020| complete genome
MT252784	n_f_primer	100	0	MT252784 |Severe acute respiratory syndrome coronavirus 2 isolate SARS-CoV-2/human/USA/WA-UW120/2020| complete genome
MT252785	n_f_primer	100	0	MT252785 |Severe acute respiratory syndrome coronavirus 2 isolate SARS-CoV-2/human/USA/WA-UW121/2020| complete genome
MT252787	n_f_primer	100	0	MT252787 |Severe acute respiratory syndrome coronavirus 2 isolate SARS-CoV-2/human/USA/WA-UW64/2020| complete genome
MT252788	n_f_primer	100	0	MT252788 |Severe acute respiratory syndrome coronavirus 2 isolate SARS-CoV-2/human/USA/WA-UW68/2020| complete genome
MT252792	n_f_primer	100	0	MT252792 |Severe acute respiratory syndrome coronavirus 2 isolate SARS-CoV-2/human/USA/WA-UW73/2020| complete genome
MT252793	n_f_primer	100	0	MT252793 |Severe acute respiratory syndrome coronavirus 2 isolate SARS-CoV-2/human/USA/WA-UW67/2020| complete genome
MT252794	n_f_primer	100	0	MT252794 |Severe acute respiratory syndrome coronavirus 2 isolate SARS-CoV-2/human/USA/WA-UW69/2020| complete genome
MT252795	n_f_primer	100	0	MT252795 |Severe acute respiratory syndrome coronavirus 2 isolate SARS-CoV-2/human/USA/WA-UW74/2020| complete genome
MT252797	n_f_primer	100	0	MT252797 |Severe acute respiratory syndrome coronavirus 2 isolate SARS-CoV-2/human/USA/WA-UW75/2020| complete genome
MT252798	n_f_primer	100	0	MT252798 |Severe acute respiratory syndrome coronavirus 2 isolate SARS-CoV-2/human/USA/WA-UW70/2020| complete genome
MT252799	n_f_primer	100	0	MT252799 |Severe acute respiratory syndrome coronavirus 2 isolate SARS-CoV-2/human/USA/WA-UW71/2020| complete genome
MT252800	n_f_primer	100	0	MT252800 |Severe acute respiratory syndrome coronavirus 2 isolate SARS-CoV-2/human/USA/WA-UW76/2020| complete genome
MT252801	n_f_primer	100	0	MT252801 |Severe acute respiratory syndrome coronavirus 2 isolate SARS-CoV-2/human/USA/WA-UW40/2020| complete genome
MT252802	n_f_primer	100	0	MT252802 |Severe acute respiratory syndrome coronavirus 2 isolate SARS-CoV-2/human/USA/WA-UW41/2020| complete genome
MT252803	n_f_primer	100	0	MT252803 |Severe acute respiratory syndrome coronavirus 2 isolate SARS-CoV-2/human/USA/WA-UW42/2020| complete genome
MT252804	n_f_primer	100	0	MT252804 |Severe acute respiratory syndrome coronavirus 2 isolate SARS-CoV-2/human/USA/WA-UW43/2020| complete genome
MT252805	n_f_primer	100	0	MT252805 |Severe acute respiratory syndrome coronavirus 2 isolate SARS-CoV-2/human/USA/WA-UW44/2020| complete genome
MT252806	n_f_primer	100	0	MT252806 |Severe acute respiratory syndrome coronavirus 2 isolate SARS-CoV-2/human/USA/WA-UW46/2020| complete genome
MT252807	n_f_primer	100	0	MT252807 |Severe acute respiratory syndrome coronavirus 2 isolate SARS-CoV-2/human/USA/WA-UW47/2020| complete genome
MT252809	n_f_primer	100	0	MT252809 |Severe acute respiratory syndrome coronavirus 2 isolate SARS-CoV-2/human/USA/WA-UW49/2020| complete genome
MT252810	n_f_primer	100	0	MT252810 |Severe acute respiratory syndrome coronavirus 2 isolate SARS-CoV-2/human/USA/WA-UW50/2020| complete genome
MT252811	n_f_primer	100	0	MT252811 |Severe acute respiratory syndrome coronavirus 2 isolate SARS-CoV-2/human/USA/WA-UW51/2020| complete genome
MT252822	n_f_primer	100	0	MT252822 |Severe acute respiratory syndrome coronavirus 2 isolate SARS-CoV-2/human/USA/WA-UW37/2020| complete genome
MT252823	n_f_primer	100	0	MT252823 |Severe acute respiratory syndrome coronavirus 2 isolate SARS-CoV-2/human/USA/WA-UW38/2020| complete genome
MT253696	n_f_primer	100	0	MT253696 |Severe acute respiratory syndrome coronavirus 2 isolate SARS-CoV-2/human/CHN/HZ-162/2020| complete genome
MT253697	n_f_primer	100	0	MT253697 |Severe acute respiratory syndrome coronavirus 2 isolate SARS-CoV-2/human/CHN/HZ-178/2020| complete genome
MT253698	n_f_primer	100	0	MT253698 |Severe acute respiratory syndrome coronavirus 2 isolate SARS-CoV-2/human/CHN/HZ-185/2020| complete genome
MT253699	n_f_primer	100	0	MT253699 |Severe acute respiratory syndrome coronavirus 2 isolate SARS-CoV-2/human/CHN/HZ-477/2020| complete genome
MT253700	n_f_primer	100	0	MT253700 |Severe acute respiratory syndrome coronavirus 2 isolate SARS-CoV-2/human/CHN/HZ-481/2020| complete genome
MT253701	n_f_primer	100	0	MT253701 |Severe acute respiratory syndrome coronavirus 2 isolate SARS-CoV-2/human/CHN/HZ-48/2020| complete genome
MT253702	n_f_primer	100	0	MT253702 |Severe acute respiratory syndrome coronavirus 2 isolate SARS-CoV-2/human/CHN/HZ-49/2020| complete genome
MT253703	n_f_primer	100	0	MT253703 |Severe acute respiratory syndrome coronavirus 2 isolate SARS-CoV-2/human/CHN/HZ-551/2020| complete genome
MT253704	n_f_primer	100	0	MT253704 |Severe acute respiratory syndrome coronavirus 2 isolate SARS-CoV-2/human/CHN/HZ-576/2020| complete genome
MT253705	n_f_primer	100	0	MT253705 |Severe acute respiratory syndrome coronavirus 2 isolate SARS-CoV-2/human/CHN/HZ-60/2020| complete genome
MT253706	n_f_primer	100	0	MT253706 |Severe acute respiratory syndrome coronavirus 2 isolate SARS-CoV-2/human/CHN/HZ-62/2020| complete genome
MT253707	n_f_primer	100	0	MT253707 |Severe acute respiratory syndrome coronavirus 2 isolate SARS-CoV-2/human/CHN/HZ-638/2020| complete genome
MT253708	n_f_primer	100	0	MT253708 |Severe acute respiratory syndrome coronavirus 2 isolate SARS-CoV-2/human/CHN/HZ-79/2020| complete genome
MT253709	n_f_primer	100	0	MT253709 |Severe acute respiratory syndrome coronavirus 2 isolate SARS-CoV-2/human/CHN/HZ-90/2020| complete genome
MT253710	n_f_primer	100	0	MT253710 |Severe acute respiratory syndrome coronavirus 2 isolate SARS-CoV-2/human/CHN/HZ-91/2020| complete genome
MT256924	n_f_primer	100	0	MT256924 |Severe acute respiratory syndrome coronavirus 2 isolate SARS-CoV-2/human/COL/79256_Antioquia/2020| complete genome
MT258377	n_f_primer	100	0	MT258377 |Severe acute respiratory syndrome coronavirus 2 isolate SARS-CoV-2/human/USA/CZB-RR057-005/2020| complete genome
MT258378	n_f_primer	100	0	MT258378 |Severe acute respiratory syndrome coronavirus 2 isolate SARS-CoV-2/human/USA/CZB-RR057-006/2020| complete genome
MT258379	n_f_primer	100	0	MT258379 |Severe acute respiratory syndrome coronavirus 2 isolate SARS-CoV-2/human/USA/CZB-RR057-007/2020| complete genome
MT258380	n_f_primer	100	0	MT258380 |Severe acute respiratory syndrome coronavirus 2 isolate SARS-CoV-2/human/USA/CZB-RR057-011/2020| complete genome
MT258381	n_f_primer	100	0	MT258381 |Severe acute respiratory syndrome coronavirus 2 isolate SARS-CoV-2/human/USA/CZB-RR057-013/2020| complete genome
MT258382	n_f_primer	100	0	MT258382 |Severe acute respiratory syndrome coronavirus 2 isolate SARS-CoV-2/human/USA/CZB-RR057-014/2020| complete genome
MT258383	n_f_primer	100	0	MT258383 |Severe acute respiratory syndrome coronavirus 2 isolate SARS-CoV-2/human/USA/CZB-RR057-015/2020| complete genome
MT259226	n_f_primer	100	0	MT259226 |Severe acute respiratory syndrome coronavirus 2 isolate SARS-CoV-2/human/CHN/Wuhan_OS52/2020| complete genome
MT259227	n_f_primer	100	0	MT259227 |Severe acute respiratory syndrome coronavirus 2 isolate SARS-CoV-2/human/CHN/Wuhan_YB012611/2020| complete genome
MT259228	n_f_primer	100	0	MT259228 |Severe acute respiratory syndrome coronavirus 2 isolate SARS-CoV-2/human/CHN/Wuhan_YB012605/2020| complete genome
MT259229	n_f_primer	100	0	MT259229 |Severe acute respiratory syndrome coronavirus 2 isolate SARS-CoV-2/human/CHN/Wuhan_YB012602/2020| complete genome
MT259230	n_f_primer	100	0	MT259230 |Severe acute respiratory syndrome coronavirus 2 isolate SARS-CoV-2/human/CHN/Wuhan_YB012506/2020| complete genome
MT259231	n_f_primer	100	0	MT259231 |Severe acute respiratory syndrome coronavirus 2 isolate SARS-CoV-2/human/CHN/Wuhan_YB012504/2020| complete genome
MT259235	n_f_primer	100	0	MT259235 |Severe acute respiratory syndrome coronavirus 2 isolate SARS-CoV-2/human/USA/WA-UW243/2020| complete genome
MT259236	n_f_primer	100	0	MT259236 |Severe acute respiratory syndrome coronavirus 2 isolate SARS-CoV-2/human/USA/WA-UW244/2020| complete genome
MT259237	n_f_primer	100	0	MT259237 |Severe acute respiratory syndrome coronavirus 2 isolate SARS-CoV-2/human/USA/WA-UW245/2020| complete genome
MT259239	n_f_primer	100	0	MT259239 |Severe acute respiratory syndrome coronavirus 2 isolate SARS-CoV-2/human/USA/WA-UW247/2020| complete genome
MT259241	n_f_primer	100	0	MT259241 |Severe acute respiratory syndrome coronavirus 2 isolate SARS-CoV-2/human/USA/WA-UW249/2020| complete genome
MT259243	n_f_primer	100	0	MT259243 |Severe acute respiratory syndrome coronavirus 2 isolate SARS-CoV-2/human/USA/WA-UW251/2020| complete genome
MT259244	n_f_primer	100	0	MT259244 |Severe acute respiratory syndrome coronavirus 2 isolate SARS-CoV-2/human/USA/WA-UW252/2020| complete genome
MT259245	n_f_primer	100	0	MT259245 |Severe acute respiratory syndrome coronavirus 2 isolate SARS-CoV-2/human/USA/WA-UW253/2020| complete genome
MT259246	n_f_primer	100	0	MT259246 |Severe acute respiratory syndrome coronavirus 2 isolate SARS-CoV-2/human/USA/WA-UW254/2020| complete genome
MT259247	n_f_primer	100	0	MT259247 |Severe acute respiratory syndrome coronavirus 2 isolate SARS-CoV-2/human/USA/WA-UW255/2020| complete genome
MT259248	n_f_primer	100	0	MT259248 |Severe acute respiratory syndrome coronavirus 2 isolate SARS-CoV-2/human/USA/CT-UW256/2020| complete genome
MT259249	n_f_primer	100	0	MT259249 |Severe acute respiratory syndrome coronavirus 2 isolate SARS-CoV-2/human/USA/WA-UW257/2020| complete genome
MT259250	n_f_primer	100	0	MT259250 |Severe acute respiratory syndrome coronavirus 2 isolate SARS-CoV-2/human/USA/WA-UW258/2020| complete genome
MT259251	n_f_primer	100	0	MT259251 |Severe acute respiratory syndrome coronavirus 2 isolate SARS-CoV-2/human/USA/WA-UW259/2020| complete genome
MT259252	n_f_primer	100	0	MT259252 |Severe acute respiratory syndrome coronavirus 2 isolate SARS-CoV-2/human/USA/WA-UW260/2020| complete genome
MT259253	n_f_primer	100	0	MT259253 |Severe acute respiratory syndrome coronavirus 2 isolate SARS-CoV-2/human/USA/WA-UW261/2020| complete genome
MT259254	n_f_primer	100	0	MT259254 |Severe acute respiratory syndrome coronavirus 2 isolate SARS-CoV-2/human/USA/WA-UW262/2020| complete genome
MT259256	n_f_primer	100	0	MT259256 |Severe acute respiratory syndrome coronavirus 2 isolate SARS-CoV-2/human/USA/WA-UW264/2020| complete genome
MT259257	n_f_primer	100	0	MT259257 |Severe acute respiratory syndrome coronavirus 2 isolate SARS-CoV-2/human/USA/WA-UW265/2020| complete genome
MT259258	n_f_primer	100	0	MT259258 |Severe acute respiratory syndrome coronavirus 2 isolate SARS-CoV-2/human/USA/MN-UW266/2020| complete genome
MT259260	n_f_primer	100	0	MT259260 |Severe acute respiratory syndrome coronavirus 2 isolate SARS-CoV-2/human/USA/WA-UW268/2020| complete genome
MT259261	n_f_primer	100	0	MT259261 |Severe acute respiratory syndrome coronavirus 2 isolate SARS-CoV-2/human/USA/WA-UW269/2020| complete genome
MT259263	n_f_primer	100	0	MT259263 |Severe acute respiratory syndrome coronavirus 2 isolate SARS-CoV-2/human/USA/WA-UW271/2020| complete genome
MT259264	n_f_primer	100	0	MT259264 |Severe acute respiratory syndrome coronavirus 2 isolate SARS-CoV-2/human/USA/WA-UW272/2020| complete genome
MT259266	n_f_primer	100	0	MT259266 |Severe acute respiratory syndrome coronavirus 2 isolate SARS-CoV-2/human/USA/WA-UW274/2020| complete genome
MT259267	n_f_primer	100	0	MT259267 |Severe acute respiratory syndrome coronavirus 2 isolate SARS-CoV-2/human/USA/WA-UW275/2020| complete genome
MT259268	n_f_primer	100	0	MT259268 |Severe acute respiratory syndrome coronavirus 2 isolate SARS-CoV-2/human/USA/WA-UW276/2020| complete genome
MT259269	n_f_primer	100	0	MT259269 |Severe acute respiratory syndrome coronavirus 2 isolate SARS-CoV-2/human/USA/WA-UW277/2020| complete genome
MT259271	n_f_primer	100	0	MT259271 |Severe acute respiratory syndrome coronavirus 2 isolate SARS-CoV-2/human/USA/WA-UW279/2020| complete genome
MT259273	n_f_primer	100	0	MT259273 |Severe acute respiratory syndrome coronavirus 2 isolate SARS-CoV-2/human/USA/WA-UW282/2020| complete genome
MT259274	n_f_primer	100	0	MT259274 |Severe acute respiratory syndrome coronavirus 2 isolate SARS-CoV-2/human/USA/WA-UW284/2020| complete genome
MT259275	n_f_primer	100	0	MT259275 |Severe acute respiratory syndrome coronavirus 2 isolate SARS-CoV-2/human/USA/WA-UW285/2020| complete genome
MT259277	n_f_primer	100	0	MT259277 |Severe acute respiratory syndrome coronavirus 2 isolate SARS-CoV-2/human/USA/WA-UW287/2020| complete genome
MT259278	n_f_primer	100	0	MT259278 |Severe acute respiratory syndrome coronavirus 2 isolate SARS-CoV-2/human/USA/WA-UW288/2020| complete genome
MT259280	n_f_primer	100	0	MT259280 |Severe acute respiratory syndrome coronavirus 2 isolate SARS-CoV-2/human/USA/WA-UW290/2020| complete genome
MT259281	n_f_primer	100	0	MT259281 |Severe acute respiratory syndrome coronavirus 2 isolate SARS-CoV-2/human/USA/WA-UW291/2020| complete genome
MT259282	n_f_primer	100	0	MT259282 |Severe acute respiratory syndrome coronavirus 2 isolate SARS-CoV-2/human/USA/WA-UW292/2020| complete genome
MT259284	n_f_primer	100	0	MT259284 |Severe acute respiratory syndrome coronavirus 2 isolate SARS-CoV-2/human/USA/WA-UW294/2020| complete genome
MT259285	n_f_primer	100	0	MT259285 |Severe acute respiratory syndrome coronavirus 2 isolate SARS-CoV-2/human/USA/WA-UW295/2020| complete genome
MT259286	n_f_primer	100	0	MT259286 |Severe acute respiratory syndrome coronavirus 2 isolate SARS-CoV-2/human/USA/WA-UW296/2020| complete genome
MT259287	n_f_primer	100	0	MT259287 |Severe acute respiratory syndrome coronavirus 2 isolate SARS-CoV-2/human/USA/WA-UW297/2020| complete genome
MT262896	n_f_primer	100	0	MT262896 |Severe acute respiratory syndrome coronavirus 2 isolate SARS-CoV-2/human/USA/WA-NH2/2020| complete genome
MT262897	n_f_primer	100	0	MT262897 |Severe acute respiratory syndrome coronavirus 2 isolate SARS-CoV-2/human/USA/WA-NH3/2020| complete genome
MT262898	n_f_primer	100	0	MT262898 |Severe acute respiratory syndrome coronavirus 2 isolate SARS-CoV-2/human/USA/WA-NH4/2020| complete genome
MT262899	n_f_primer	100	0	MT262899 |Severe acute respiratory syndrome coronavirus 2 isolate SARS-CoV-2/human/USA/WA-NH5/2020| complete genome
MT262900	n_f_primer	100	0	MT262900 |Severe acute respiratory syndrome coronavirus 2 isolate SARS-CoV-2/human/USA/WA-NH6/2020| complete genome
MT262901	n_f_primer	100	0	MT262901 |Severe acute respiratory syndrome coronavirus 2 isolate SARS-CoV-2/human/USA/WA-NH7/2020| complete genome
MT262902	n_f_primer	100	0	MT262902 |Severe acute respiratory syndrome coronavirus 2 isolate SARS-CoV-2/human/USA/WA-NH8/2020| complete genome
MT262903	n_f_primer	100	0	MT262903 |Severe acute respiratory syndrome coronavirus 2 isolate SARS-CoV-2/human/USA/WA-NH9/2020| complete genome
MT262904	n_f_primer	100	0	MT262904 |Severe acute respiratory syndrome coronavirus 2 isolate SARS-CoV-2/human/USA/WA-NH10/2020| complete genome
MT262905	n_f_primer	100	0	MT262905 |Severe acute respiratory syndrome coronavirus 2 isolate SARS-CoV-2/human/USA/WA-NH11/2020| complete genome
MT262906	n_f_primer	100	0	MT262906 |Severe acute respiratory syndrome coronavirus 2 isolate SARS-CoV-2/human/USA/WA-NH12/2020| complete genome
MT262907	n_f_primer	100	0	MT262907 |Severe acute respiratory syndrome coronavirus 2 isolate SARS-CoV-2/human/USA/WA-NH14/2020| complete genome
MT262908	n_f_primer	100	0	MT262908 |Severe acute respiratory syndrome coronavirus 2 isolate SARS-CoV-2/human/USA/WA-NH17/2020| complete genome
MT262909	n_f_primer	100	0	MT262909 |Severe acute respiratory syndrome coronavirus 2 isolate SARS-CoV-2/human/USA/WA-NH18/2020| complete genome
MT262910	n_f_primer	100	0	MT262910 |Severe acute respiratory syndrome coronavirus 2 isolate SARS-CoV-2/human/USA/WA-NH19/2020| complete genome
MT262911	n_f_primer	100	0	MT262911 |Severe acute respiratory syndrome coronavirus 2 isolate SARS-CoV-2/human/USA/WA-NH20/2020| complete genome
MT262912	n_f_primer	100	0	MT262912 |Severe acute respiratory syndrome coronavirus 2 isolate SARS-CoV-2/human/USA/WA-NH21/2020| complete genome
MT262913	n_f_primer	100	0	MT262913 |Severe acute respiratory syndrome coronavirus 2 isolate SARS-CoV-2/human/USA/WA-NH22/2020| complete genome
MT262914	n_f_primer	100	0	MT262914 |Severe acute respiratory syndrome coronavirus 2 isolate SARS-CoV-2/human/USA/WA-NH24/2020| complete genome
MT262915	n_f_primer	100	0	MT262915 |Severe acute respiratory syndrome coronavirus 2 isolate SARS-CoV-2/human/USA/WA-NH13/2020| complete genome
MT262916	n_f_primer	100	0	MT262916 |Severe acute respiratory syndrome coronavirus 2 isolate SARS-CoV-2/human/USA/WA-NH23/2020| complete genome
MT262993	n_f_primer	100	0	MT262993 |Severe acute respiratory syndrome coronavirus 2 isolate SARS-Cov-2/human/PAK/Manga1/2020| complete genome
MT263074	n_f_primer	100	0	MT263074 |Severe acute respiratory syndrome coronavirus 2 isolate SARS-CoV-2/human/PER/Peru-10/2020| complete genome
MT263381	n_f_primer	100	0	MT263381 |Severe acute respiratory syndrome coronavirus 2 isolate SARS-CoV-2/human/USA/WA-UW298/2020| complete genome
MT263382	n_f_primer	100	0	MT263382 |Severe acute respiratory syndrome coronavirus 2 isolate SARS-CoV-2/human/USA/WA-UW299/2020| complete genome
MT263383	n_f_primer	100	0	MT263383 |Severe acute respiratory syndrome coronavirus 2 isolate SARS-CoV-2/human/USA/WA-UW300/2020| complete genome
MT263384	n_f_primer	100	0	MT263384 |Severe acute respiratory syndrome coronavirus 2 isolate SARS-CoV-2/human/USA/WA-UW301/2020| complete genome
MT263386	n_f_primer	100	0	MT263386 |Severe acute respiratory syndrome coronavirus 2 isolate SARS-CoV-2/human/USA/CT-UW303/2020| complete genome
MT263387	n_f_primer	100	0	MT263387 |Severe acute respiratory syndrome coronavirus 2 isolate SARS-CoV-2/human/USA/WA-UW304/2020| complete genome
MT263388	n_f_primer	100	0	MT263388 |Severe acute respiratory syndrome coronavirus 2 isolate SARS-CoV-2/human/USA/WA-UW305/2020| complete genome
MT263390	n_f_primer	100	0	MT263390 |Severe acute respiratory syndrome coronavirus 2 isolate SARS-CoV-2/human/USA/WA-UW307/2020| complete genome
MT263391	n_f_primer	100	0	MT263391 |Severe acute respiratory syndrome coronavirus 2 isolate SARS-CoV-2/human/USA/WA-UW308/2020| complete genome
MT263392	n_f_primer	100	0	MT263392 |Severe acute respiratory syndrome coronavirus 2 isolate SARS-CoV-2/human/USA/WA-UW310/2020| complete genome
MT263394	n_f_primer	100	0	MT263394 |Severe acute respiratory syndrome coronavirus 2 isolate SARS-CoV-2/human/USA/WA-UW313/2020| complete genome
MT263395	n_f_primer	100	0	MT263395 |Severe acute respiratory syndrome coronavirus 2 isolate SARS-CoV-2/human/USA/WA-UW314/2020| complete genome
MT263396	n_f_primer	100	0	MT263396 |Severe acute respiratory syndrome coronavirus 2 isolate SARS-CoV-2/human/USA/WA-UW315/2020| complete genome
MT263398	n_f_primer	100	0	MT263398 |Severe acute respiratory syndrome coronavirus 2 isolate SARS-CoV-2/human/USA/WA-UW317/2020| complete genome
MT263399	n_f_primer	100	0	MT263399 |Severe acute respiratory syndrome coronavirus 2 isolate SARS-CoV-2/human/USA/WA-UW319/2020| complete genome
MT263400	n_f_primer	100	0	MT263400 |Severe acute respiratory syndrome coronavirus 2 isolate SARS-CoV-2/human/USA/WA-UW320/2020| complete genome
MT263402	n_f_primer	100	0	MT263402 |Severe acute respiratory syndrome coronavirus 2 isolate SARS-CoV-2/human/USA/WA-UW322/2020| complete genome
MT263403	n_f_primer	100	0	MT263403 |Severe acute respiratory syndrome coronavirus 2 isolate SARS-CoV-2/human/USA/WA-UW323/2020| complete genome
MT263404	n_f_primer	100	0	MT263404 |Severe acute respiratory syndrome coronavirus 2 isolate SARS-CoV-2/human/USA/WA-UW324/2020| complete genome
MT263405	n_f_primer	100	0	MT263405 |Severe acute respiratory syndrome coronavirus 2 isolate SARS-CoV-2/human/USA/WA-UW325/2020| complete genome
MT263406	n_f_primer	100	0	MT263406 |Severe acute respiratory syndrome coronavirus 2 isolate SARS-CoV-2/human/USA/MN-UW326/2020| complete genome
MT263408	n_f_primer	100	0	MT263408 |Severe acute respiratory syndrome coronavirus 2 isolate SARS-CoV-2/human/USA/WA-UW328/2020| complete genome
MT263410	n_f_primer	100	0	MT263410 |Severe acute respiratory syndrome coronavirus 2 isolate SARS-CoV-2/human/USA/WA-UW330/2020| complete genome
MT263411	n_f_primer	100	0	MT263411 |Severe acute respiratory syndrome coronavirus 2 isolate SARS-CoV-2/human/USA/CT-UW331/2020| complete genome
MT263412	n_f_primer	100	0	MT263412 |Severe acute respiratory syndrome coronavirus 2 isolate SARS-CoV-2/human/USA/WA-UW332/2020| complete genome
MT263413	n_f_primer	100	0	MT263413 |Severe acute respiratory syndrome coronavirus 2 isolate SARS-CoV-2/human/USA/WA-UW333/2020| complete genome
MT263414	n_f_primer	100	0	MT263414 |Severe acute respiratory syndrome coronavirus 2 isolate SARS-CoV-2/human/USA/WA-UW334/2020| complete genome
MT263415	n_f_primer	100	0	MT263415 |Severe acute respiratory syndrome coronavirus 2 isolate SARS-CoV-2/human/USA/MN-UW335/2020| complete genome
MT263416	n_f_primer	100	0	MT263416 |Severe acute respiratory syndrome coronavirus 2 isolate SARS-CoV-2/human/USA/WA-UW336/2020| complete genome
MT263417	n_f_primer	100	0	MT263417 |Severe acute respiratory syndrome coronavirus 2 isolate SARS-CoV-2/human/USA/WA-UW337/2020| complete genome
MT263418	n_f_primer	100	0	MT263418 |Severe acute respiratory syndrome coronavirus 2 isolate SARS-CoV-2/human/USA/WA-UW338/2020| complete genome
MT263419	n_f_primer	100	0	MT263419 |Severe acute respiratory syndrome coronavirus 2 isolate SARS-CoV-2/human/USA/WA-UW339/2020| complete genome
MT263420	n_f_primer	100	0	MT263420 |Severe acute respiratory syndrome coronavirus 2 isolate SARS-CoV-2/human/USA/WA-UW340/2020| complete genome
MT263421	n_f_primer	100	0	MT263421 |Severe acute respiratory syndrome coronavirus 2 isolate SARS-CoV-2/human/USA/WA-UW341/2020| complete genome
MT263422	n_f_primer	100	0	MT263422 |Severe acute respiratory syndrome coronavirus 2 isolate SARS-CoV-2/human/USA/WA-UW342/2020| complete genome
MT263423	n_f_primer	100	0	MT263423 |Severe acute respiratory syndrome coronavirus 2 isolate SARS-CoV-2/human/USA/WA-UW343/2020| complete genome
MT263424	n_f_primer	100	0	MT263424 |Severe acute respiratory syndrome coronavirus 2 isolate SARS-CoV-2/human/USA/WA-UW344/2020| complete genome
MT263425	n_f_primer	100	0	MT263425 |Severe acute respiratory syndrome coronavirus 2 isolate SARS-CoV-2/human/USA/WA-UW345/2020| complete genome
MT263426	n_f_primer	100	0	MT263426 |Severe acute respiratory syndrome coronavirus 2 isolate SARS-CoV-2/human/USA/WA-UW346/2020| complete genome
MT263428	n_f_primer	100	0	MT263428 |Severe acute respiratory syndrome coronavirus 2 isolate SARS-CoV-2/human/USA/IL-UW348/2020| complete genome
MT263429	n_f_primer	100	0	MT263429 |Severe acute respiratory syndrome coronavirus 2 isolate SARS-CoV-2/human/USA/IL-UW349/2020| complete genome
MT263430	n_f_primer	100	0	MT263430 |Severe acute respiratory syndrome coronavirus 2 isolate SARS-CoV-2/human/USA/WA-UW350/2020| complete genome
MT263431	n_f_primer	100	0	MT263431 |Severe acute respiratory syndrome coronavirus 2 isolate SARS-CoV-2/human/USA/WA-UW351/2020| complete genome
MT263432	n_f_primer	100	0	MT263432 |Severe acute respiratory syndrome coronavirus 2 isolate SARS-CoV-2/human/USA/WA-UW352/2020| complete genome
MT263433	n_f_primer	100	0	MT263433 |Severe acute respiratory syndrome coronavirus 2 isolate SARS-CoV-2/human/USA/IL-UW353/2020| complete genome
MT263434	n_f_primer	100	0	MT263434 |Severe acute respiratory syndrome coronavirus 2 isolate SARS-CoV-2/human/USA/WA-UW354/2020| complete genome
MT263435	n_f_primer	100	0	MT263435 |Severe acute respiratory syndrome coronavirus 2 isolate SARS-CoV-2/human/USA/WA-UW355/2020| complete genome
MT263436	n_f_primer	100	0	MT263436 |Severe acute respiratory syndrome coronavirus 2 isolate SARS-CoV-2/human/USA/WA-UW356/2020| complete genome
MT263437	n_f_primer	100	0	MT263437 |Severe acute respiratory syndrome coronavirus 2 isolate SARS-CoV-2/human/USA/WA-UW357/2020| complete genome
MT263438	n_f_primer	100	0	MT263438 |Severe acute respiratory syndrome coronavirus 2 isolate SARS-CoV-2/human/USA/UNKNOWN-UW358/2020| complete genome
MT263439	n_f_primer	100	0	MT263439 |Severe acute respiratory syndrome coronavirus 2 isolate SARS-CoV-2/human/USA/WA-UW359/2020| complete genome
MT263440	n_f_primer	100	0	MT263440 |Severe acute respiratory syndrome coronavirus 2 isolate SARS-CoV-2/human/USA/WA-UW360/2020| complete genome
MT263441	n_f_primer	100	0	MT263441 |Severe acute respiratory syndrome coronavirus 2 isolate SARS-CoV-2/human/USA/WA-UW361/2020| complete genome
MT263442	n_f_primer	100	0	MT263442 |Severe acute respiratory syndrome coronavirus 2 isolate SARS-CoV-2/human/USA/WA-UW362/2020| complete genome
MT263443	n_f_primer	100	0	MT263443 |Severe acute respiratory syndrome coronavirus 2 isolate SARS-CoV-2/human/USA/WA-UW363/2020| complete genome
MT263444	n_f_primer	100	0	MT263444 |Severe acute respiratory syndrome coronavirus 2 isolate SARS-CoV-2/human/USA/WA-UW364/2020| complete genome
MT263445	n_f_primer	100	0	MT263445 |Severe acute respiratory syndrome coronavirus 2 isolate SARS-CoV-2/human/USA/WA-UW365/2020| complete genome
MT263446	n_f_primer	100	0	MT263446 |Severe acute respiratory syndrome coronavirus 2 isolate SARS-CoV-2/human/USA/WA-UW366/2020| complete genome
MT263447	n_f_primer	100	0	MT263447 |Severe acute respiratory syndrome coronavirus 2 isolate SARS-CoV-2/human/USA/WA-UW367/2020| complete genome
MT263448	n_f_primer	100	0	MT263448 |Severe acute respiratory syndrome coronavirus 2 isolate SARS-CoV-2/human/USA/WA-UW368/2020| complete genome
MT263449	n_f_primer	100	0	MT263449 |Severe acute respiratory syndrome coronavirus 2 isolate SARS-CoV-2/human/USA/WA-UW369/2020| complete genome
MT263450	n_f_primer	100	0	MT263450 |Severe acute respiratory syndrome coronavirus 2 isolate SARS-CoV-2/human/USA/WA-UW370/2020| complete genome
MT263451	n_f_primer	100	0	MT263451 |Severe acute respiratory syndrome coronavirus 2 isolate SARS-CoV-2/human/USA/WA-UW371/2020| complete genome
MT263452	n_f_primer	100	0	MT263452 |Severe acute respiratory syndrome coronavirus 2 isolate SARS-CoV-2/human/USA/WA-UW372/2020| complete genome
MT263453	n_f_primer	100	0	MT263453 |Severe acute respiratory syndrome coronavirus 2 isolate SARS-CoV-2/human/USA/WA-UW373/2020| complete genome
MT263454	n_f_primer	100	0	MT263454 |Severe acute respiratory syndrome coronavirus 2 isolate SARS-CoV-2/human/USA/WA-UW374/2020| complete genome
MT263455	n_f_primer	100	0	MT263455 |Severe acute respiratory syndrome coronavirus 2 isolate SARS-CoV-2/human/USA/WA-UW375/2020| complete genome
MT263456	n_f_primer	100	0	MT263456 |Severe acute respiratory syndrome coronavirus 2 isolate SARS-CoV-2/human/USA/WA-UW376/2020| complete genome
MT263457	n_f_primer	100	0	MT263457 |Severe acute respiratory syndrome coronavirus 2 isolate SARS-CoV-2/human/USA/WA-UW390/2020| complete genome
MT263458	n_f_primer	100	0	MT263458 |Severe acute respiratory syndrome coronavirus 2 isolate SARS-CoV-2/human/USA/WA-UW378/2020| complete genome
MT263459	n_f_primer	100	0	MT263459 |Severe acute respiratory syndrome coronavirus 2 isolate SARS-CoV-2/human/USA/WA-UW380/2020| complete genome
MT263462	n_f_primer	100	0	MT263462 |Severe acute respiratory syndrome coronavirus 2 isolate SARS-CoV-2/human/USA/WA-UW383/2020| complete genome
MT263463	n_f_primer	100	0	MT263463 |Severe acute respiratory syndrome coronavirus 2 isolate SARS-CoV-2/human/USA/CT-UW329/2020| complete genome
MT263464	n_f_primer	100	0	MT263464 |Severe acute respiratory syndrome coronavirus 2 isolate SARS-CoV-2/human/USA/WA-UW384/2020| complete genome
MT263465	n_f_primer	100	0	MT263465 |Severe acute respiratory syndrome coronavirus 2 isolate SARS-CoV-2/human/USA/WA-UW385/2020| complete genome
MT263467	n_f_primer	100	0	MT263467 |Severe acute respiratory syndrome coronavirus 2 isolate SARS-CoV-2/human/USA/WA-UW387/2020| complete genome
MT263468	n_f_primer	100	0	MT263468 |Severe acute respiratory syndrome coronavirus 2 isolate SARS-CoV-2/human/USA/WA-UW388/2020| complete genome
MT263469	n_f_primer	100	0	MT263469 |Severe acute respiratory syndrome coronavirus 2 isolate SARS-CoV-2/human/USA/WA-UW389/2020| complete genome
MT270814	n_f_primer	100	0	MT270814 |Severe acute respiratory syndrome coronavirus 2 isolate SARS-CoV-2/canine/HKG/20-03695/2020| complete genome
MT270815	n_f_primer	100	0	MT270815 |Severe acute respiratory syndrome coronavirus 2 isolate SARS-CoV-2/human/HKG/case163_VM20009579/2020| complete genome
MT276323	n_f_primer	100	0	MT276323 |Severe acute respiratory syndrome coronavirus 2 isolate SARS-CoV-2/human/USA/RI_0520/2020| complete genome
MT276324	n_f_primer	100	0	MT276324 |Severe acute respiratory syndrome coronavirus 2 isolate SARS-CoV-2/human/USA/CA_2602/2020| complete genome
MT276325	n_f_primer	100	0	MT276325 |Severe acute respiratory syndrome coronavirus 2 isolate SARS-CoV-2/human/USA/WA_5030/2020| complete genome
MT276326	n_f_primer	100	0	MT276326 |Severe acute respiratory syndrome coronavirus 2 isolate SARS-CoV-2/human/USA/GA_2741/2020| complete genome
MT276327	n_f_primer	100	0	MT276327 |Severe acute respiratory syndrome coronavirus 2 isolate SARS-CoV-2/human/USA/GA_2742/2020| complete genome
MT276328	n_f_primer	100	0	MT276328 |Severe acute respiratory syndrome coronavirus 2 isolate SARS-CoV-2/human/USA/OR_2656/2020| complete genome
MT276329	n_f_primer	100	0	MT276329 |Severe acute respiratory syndrome coronavirus 2 isolate SARS-CoV-2/human/USA/FL_5125/2020| complete genome
MT276330	n_f_primer	100	0	MT276330 |Severe acute respiratory syndrome coronavirus 2 isolate SARS-CoV-2/human/USA/FL_5091/2020| complete genome
MT276331	n_f_primer	100	0	MT276331 |Severe acute respiratory syndrome coronavirus 2 isolate SARS-CoV-2/human/USA/TX_2020/2020| complete genome
MT276597	n_f_primer	100	0	MT276597 |Severe acute respiratory syndrome coronavirus 2 isolate SARS-CoV-2/human/ISR/ISR_JP0320/2020| complete genome
MT276598	n_f_primer	100	0	MT276598 |Severe acute respiratory syndrome coronavirus 2 isolate SARS-CoV-2/human/ISR/ISR_IT0320/2020| complete genome
MT281577	n_f_primer	100	0	MT281577 |Severe acute respiratory syndrome coronavirus 2 isolate SARS-CoV-2/human/CHN/Fuyang_FY002/2020| complete genome
MT291826	n_f_primer	100	0	MT291826 |Severe acute respiratory syndrome coronavirus 2 isolate SARS-CoV-2/human/CHN/Wuhan_IME-WH01/2019| complete genome
MT291827	n_f_primer	100	0	MT291827 |Severe acute respiratory syndrome coronavirus 2 isolate SARS-CoV-2/human/CHN/Wuhan_IME-WH02/2019| complete genome
MT291828	n_f_primer	100	0	MT291828 |Severe acute respiratory syndrome coronavirus 2 isolate SARS-CoV-2/human/CHN/Wuhan_IME-WH03/2019| complete genome
MT291829	n_f_primer	100	0	MT291829 |Severe acute respiratory syndrome coronavirus 2 isolate SARS-CoV-2/human/CHN/Wuhan_IME-WH04/2019| complete genome
MT291830	n_f_primer	100	0	MT291830 |Severe acute respiratory syndrome coronavirus 2 isolate SARS-CoV-2/human/CHN/Wuhan_IME-WH05/2019| complete genome
MT291831	n_f_primer	100	0	MT291831 |Severe acute respiratory syndrome coronavirus 2 isolate SARS-CoV-2/human/CHN/Wuhan_IME-BJ01/2020| complete genome
MT291832	n_f_primer	100	0	MT291832 |Severe acute respiratory syndrome coronavirus 2 isolate SARS-CoV-2/human/CHN/Wuhan_IME-BJ02/2020| complete genome
MT291833	n_f_primer	100	0	MT291833 |Severe acute respiratory syndrome coronavirus 2 isolate SARS-CoV-2/human/CHN/Wuhan_IME-BJ03/2020| complete genome
MT291834	n_f_primer	100	0	MT291834 |Severe acute respiratory syndrome coronavirus 2 isolate SARS-CoV-2/human/CHN/Wuhan_IME-BJ04/2020| complete genome
MT291835	n_f_primer	100	0	MT291835 |Severe acute respiratory syndrome coronavirus 2 isolate SARS-CoV-2/human/CHN/Wuhan_IME-BJ05/2020| complete genome
MT291836	n_f_primer	100	0	MT291836 |Severe acute respiratory syndrome coronavirus 2 isolate SARS-CoV-2/human/CHN/Wuhan_IME-BJ07/2020| complete genome
MT292569	n_f_primer	100	0	MT292569 |Severe acute respiratory syndrome coronavirus 2 isolate SARS-CoV-2/human/ESP/Valencia13/2020| complete genome
MT292570	n_f_primer	100	0	MT292570 |Severe acute respiratory syndrome coronavirus 2 isolate SARS-CoV-2/human/ESP/Valencia17/2020| complete genome
MT292571	n_f_primer	100	0	MT292571 |Severe acute respiratory syndrome coronavirus 2 isolate SARS-CoV-2/human/ESP/Valencia12/2020| complete genome
MT292572	n_f_primer	100	0	MT292572 |Severe acute respiratory syndrome coronavirus 2 isolate SARS-CoV-2/human/ESP/Valencia11/2020| complete genome
MT292573	n_f_primer	100	0	MT292573 |Severe acute respiratory syndrome coronavirus 2 isolate SARS-CoV-2/human/ESP/Valencia14/2020| complete genome
MT292574	n_f_primer	100	0	MT292574 |Severe acute respiratory syndrome coronavirus 2 isolate SARS-CoV-2/human/ESP/Valencia15/2020| complete genome
MT292575	n_f_primer	100	0	MT292575 |Severe acute respiratory syndrome coronavirus 2 isolate SARS-CoV-2/human/ESP/Valencia16/2020| complete genome
MT293156	n_f_primer	100	0	MT293156 |Severe acute respiratory syndrome coronavirus 2 isolate SARS-CoV-2/human/USAWA-UW391/2020| complete genome
MT293158	n_f_primer	100	0	MT293158 |Severe acute respiratory syndrome coronavirus 2 isolate SARS-CoV-2/human/USA/WA-UW-1271/2020| complete genome
MT293159	n_f_primer	100	0	MT293159 |Severe acute respiratory syndrome coronavirus 2 isolate SARS-CoV-2/human/USA/WA-UW-1304/2020| complete genome
MT293160	n_f_primer	100	0	MT293160 |Severe acute respiratory syndrome coronavirus 2 isolate SARS-CoV-2/human/USA/WA-UW-1315/2020| complete genome
MT293161	n_f_primer	100	0	MT293161 |Severe acute respiratory syndrome coronavirus 2 isolate SARS-CoV-2/human/USA/WA-UW-1329/2020| complete genome
MT293162	n_f_primer	100	0	MT293162 |Severe acute respiratory syndrome coronavirus 2 isolate SARS-CoV-2/human/USA/WA-UW-1302/2020| complete genome
MT293163	n_f_primer	100	0	MT293163 |Severe acute respiratory syndrome coronavirus 2 isolate SARS-CoV-2/human/USAUNKNOWN-UW398/2020| complete genome
MT293164	n_f_primer	100	0	MT293164 |Severe acute respiratory syndrome coronavirus 2 isolate SARS-CoV-2/human/USA/WA-UW-1287/2020| complete genome
MT293165	n_f_primer	100	0	MT293165 |Severe acute respiratory syndrome coronavirus 2 isolate SARS-CoV-2/human/USA/WA-UW-1269/2020| complete genome
MT293166	n_f_primer	100	0	MT293166 |Severe acute respiratory syndrome coronavirus 2 isolate SARS-CoV-2/human/USA/WA-UW-1320/2020| complete genome
MT293167	n_f_primer	100	0	MT293167 |Severe acute respiratory syndrome coronavirus 2 isolate SARS-CoV-2/human/USA/WA-UW-1319/2020| complete genome
MT293168	n_f_primer	100	0	MT293168 |Severe acute respiratory syndrome coronavirus 2 isolate SARS-CoV-2/human/USA/WA-UW-1308/2020| complete genome
MT293169	n_f_primer	100	0	MT293169 |Severe acute respiratory syndrome coronavirus 2 isolate SARS-CoV-2/human/USA/WA-UW-1279/2020| complete genome
MT293170	n_f_primer	100	0	MT293170 |Severe acute respiratory syndrome coronavirus 2 isolate SARS-CoV-2/human/USA/WA-UW-1327/2020| complete genome
MT293171	n_f_primer	100	0	MT293171 |Severe acute respiratory syndrome coronavirus 2 isolate SARS-CoV-2/human/USA/WA-UW-1306/2020| complete genome
MT293172	n_f_primer	100	0	MT293172 |Severe acute respiratory syndrome coronavirus 2 isolate SARS-CoV-2/human/USA/WA-UW-1309/2020| complete genome
MT293173	n_f_primer	100	0	MT293173 |Severe acute respiratory syndrome coronavirus 2 isolate SARS-CoV-2/human/USAWA-UW408/2020| complete genome
MT293174	n_f_primer	100	0	MT293174 |Severe acute respiratory syndrome coronavirus 2 isolate SARS-CoV-2/human/USAOR-UW409/2020| complete genome
MT293175	n_f_primer	100	0	MT293175 |Severe acute respiratory syndrome coronavirus 2 isolate SARS-CoV-2/human/USAWA-UW410/2020| complete genome
MT293176	n_f_primer	100	0	MT293176 |Severe acute respiratory syndrome coronavirus 2 isolate SARS-CoV-2/human/USA/WA-UW-1417/2020| complete genome
MT293177	n_f_primer	100	0	MT293177 |Severe acute respiratory syndrome coronavirus 2 isolate SARS-CoV-2/human/USA/UNKNOWN-UW-1403/2020| complete genome
MT293178	n_f_primer	100	0	MT293178 |Severe acute respiratory syndrome coronavirus 2 isolate SARS-CoV-2/human/USAWA-UW413/2020| complete genome
MT293179	n_f_primer	100	0	MT293179 |Severe acute respiratory syndrome coronavirus 2 isolate SARS-CoV-2/human/USA/WA-UW-1300/2020| complete genome
MT293180	n_f_primer	100	0	MT293180 |Severe acute respiratory syndrome coronavirus 2 isolate SARS-CoV-2/human/USA/WA-UW-1268/2020| complete genome
MT293181	n_f_primer	100	0	MT293181 |Severe acute respiratory syndrome coronavirus 2 isolate SARS-CoV-2/human/USA/WA-UW-1338/2020| complete genome
MT293182	n_f_primer	100	0	MT293182 |Severe acute respiratory syndrome coronavirus 2 isolate SARS-CoV-2/human/USA/WA-UW-1353/2020| complete genome
MT293183	n_f_primer	100	0	MT293183 |Severe acute respiratory syndrome coronavirus 2 isolate SARS-CoV-2/human/USA/WA-UW-1296/2020| complete genome
MT293184	n_f_primer	100	0	MT293184 |Severe acute respiratory syndrome coronavirus 2 isolate SARS-CoV-2/human/USA/WA-UW-1297/2020| complete genome
MT293185	n_f_primer	100	0	MT293185 |Severe acute respiratory syndrome coronavirus 2 isolate SARS-CoV-2/human/USACT-UW420/2020| complete genome
MT293186	n_f_primer	100	0	MT293186 |Severe acute respiratory syndrome coronavirus 2 isolate SARS-CoV-2/human/USA/WA-UW-1314/2020| complete genome
MT293187	n_f_primer	100	0	MT293187 |Severe acute respiratory syndrome coronavirus 2 isolate SARS-CoV-2/human/USA/WA-UW-1347/2020| complete genome
MT293188	n_f_primer	100	0	MT293188 |Severe acute respiratory syndrome coronavirus 2 isolate SARS-CoV-2/human/USACT-UW423/2020| complete genome
MT293189	n_f_primer	100	0	MT293189 |Severe acute respiratory syndrome coronavirus 2 isolate SARS-CoV-2/human/USA/WA-UW-1322/2020| complete genome
MT293190	n_f_primer	100	0	MT293190 |Severe acute respiratory syndrome coronavirus 2 isolate SARS-CoV-2/human/USA/WA-UW-1334/2020| complete genome
MT293191	n_f_primer	100	0	MT293191 |Severe acute respiratory syndrome coronavirus 2 isolate SARS-CoV-2/human/USA/WA-UW-1346/2020| complete genome
MT293192	n_f_primer	100	0	MT293192 |Severe acute respiratory syndrome coronavirus 2 isolate SARS-CoV-2/human/USACT-UW427/2020| complete genome
MT293194	n_f_primer	100	0	MT293194 |Severe acute respiratory syndrome coronavirus 2 isolate SARS-CoV-2/human/USA/WA-UW-1349/2020| complete genome
MT293195	n_f_primer	100	0	MT293195 |Severe acute respiratory syndrome coronavirus 2 isolate SARS-CoV-2/human/USACT-UW430/2020| complete genome
MT293196	n_f_primer	100	0	MT293196 |Severe acute respiratory syndrome coronavirus 2 isolate SARS-CoV-2/human/USA/WA-UW-1567/2020| complete genome
MT293197	n_f_primer	100	0	MT293197 |Severe acute respiratory syndrome coronavirus 2 isolate SARS-CoV-2/human/USA/WA-UW-1593/2020| complete genome
MT293198	n_f_primer	100	0	MT293198 |Severe acute respiratory syndrome coronavirus 2 isolate SARS-CoV-2/human/USA/WA-UW-1583/2020| complete genome
MT293199	n_f_primer	100	0	MT293199 |Severe acute respiratory syndrome coronavirus 2 isolate SARS-CoV-2/human/USA/WA-UW-1581/2020| complete genome
MT293200	n_f_primer	100	0	MT293200 |Severe acute respiratory syndrome coronavirus 2 isolate SARS-CoV-2/human/USA/WA-UW-1603/2020| complete genome
MT293201	n_f_primer	100	0	MT293201 |Severe acute respiratory syndrome coronavirus 2 isolate SARS-CoV-2/human/USA/WA-UW-1611/2020| complete genome
MT293202	n_f_primer	100	0	MT293202 |Severe acute respiratory syndrome coronavirus 2 isolate SARS-CoV-2/human/USA/WA-UW-1448/2020| complete genome
MT293204	n_f_primer	100	0	MT293204 |Severe acute respiratory syndrome coronavirus 2 isolate SARS-CoV-2/human/USA/WA-UW-1446/2020| complete genome
MT293205	n_f_primer	100	0	MT293205 |Severe acute respiratory syndrome coronavirus 2 isolate SARS-CoV-2/human/USA/WA-UW-1561/2020| complete genome
MT293206	n_f_primer	100	0	MT293206 |Severe acute respiratory syndrome coronavirus 2 isolate SARS-CoV-2/human/USA/WA-UW-1588/2020| complete genome
MT293207	n_f_primer	100	0	MT293207 |Severe acute respiratory syndrome coronavirus 2 isolate SARS-CoV-2/human/USA/WA-UW-1586/2020| complete genome
MT293208	n_f_primer	100	0	MT293208 |Severe acute respiratory syndrome coronavirus 2 isolate SARS-CoV-2/human/USA/WA-UW-1587/2020| complete genome
MT293209	n_f_primer	100	0	MT293209 |Severe acute respiratory syndrome coronavirus 2 isolate SARS-CoV-2/human/USA/WA-UW-1552/2020| complete genome
MT293210	n_f_primer	100	0	MT293210 |Severe acute respiratory syndrome coronavirus 2 isolate SARS-CoV-2/human/USA/WA-UW-1578/2020| complete genome
MT293211	n_f_primer	100	0	MT293211 |Severe acute respiratory syndrome coronavirus 2 isolate SARS-CoV-2/human/USA/WA-UW-1591/2020| complete genome
MT293212	n_f_primer	100	0	MT293212 |Severe acute respiratory syndrome coronavirus 2 isolate SARS-CoV-2/human/USA/WA-UW-1576/2020| complete genome
MT293213	n_f_primer	100	0	MT293213 |Severe acute respiratory syndrome coronavirus 2 isolate SARS-CoV-2/human/USA/WA-UW-1574/2020| complete genome
MT293215	n_f_primer	100	0	MT293215 |Severe acute respiratory syndrome coronavirus 2 isolate SARS-CoV-2/human/USA/WA-UW-1569/2020| complete genome
MT293216	n_f_primer	100	0	MT293216 |Severe acute respiratory syndrome coronavirus 2 isolate SARS-CoV-2/human/USA/WA-UW-1562/2020| complete genome
MT293218	n_f_primer	100	0	MT293218 |Severe acute respiratory syndrome coronavirus 2 isolate SARS-CoV-2/human/USA/WA-UW-1441/2020| complete genome
MT293219	n_f_primer	100	0	MT293219 |Severe acute respiratory syndrome coronavirus 2 isolate SARS-CoV-2/human/USA/WA-UW-1440/2020| complete genome
MT293220	n_f_primer	100	0	MT293220 |Severe acute respiratory syndrome coronavirus 2 isolate SARS-CoV-2/human/USA/WA-UW-1470/2020| complete genome
MT293222	n_f_primer	100	0	MT293222 |Severe acute respiratory syndrome coronavirus 2 isolate SARS-CoV-2/human/USA/WA-UW-1433/2020| complete genome
MT293224	n_f_primer	100	0	MT293224 |Severe acute respiratory syndrome coronavirus 2 isolate SARS-CoV-2/human/USA/WA-UW-1608/2020| complete genome
MT293225	n_f_primer	100	0	MT293225 |Severe acute respiratory syndrome coronavirus 2 isolate SARS-CoV-2/human/USA/WA-UW-1599/2020| complete genome
MT295464	n_f_primer	100	0	MT295464 |Severe acute respiratory syndrome coronavirus 2 isolate SARS CoV-2/human/USA/UF-1/2020| complete genome
MT295465	n_f_primer	100	0	MT295465 |Severe acute respiratory syndrome coronavirus 2 isolate SARS-CoV-2/human/USA/UF-2/2020| complete genome
MT300186	n_f_primer	100	0	MT300186 |Severe acute respiratory syndrome coronavirus 2 isolate SARS-CoV-2/human/USA/UNC_200173/2020| complete genome
MT304474	n_f_primer	100	0	MT304474 |Severe acute respiratory syndrome coronavirus 2 isolate SARS-CoV-2/human/KOR/BA-ACH_2604/2020| complete genome
MT304475	n_f_primer	100	0	MT304475 |Severe acute respiratory syndrome coronavirus 2 isolate SARS-CoV-2/human/KOR/BA-ACH_2718/2020| complete genome
MT304476	n_f_primer	100	0	MT304476 |Severe acute respiratory syndrome coronavirus 2 isolate SARS-CoV-2/human/KOR/BA-ACH_2719/2020| complete genome
MT304477	n_f_primer	100	0	MT304477 |Severe acute respiratory syndrome coronavirus 2 isolate SARS-CoV-2/human/USA/AZ_4811/2020| complete genome
MT304478	n_f_primer	100	0	MT304478 |Severe acute respiratory syndrome coronavirus 2 isolate SARS-CoV-2/human/USA/FL_6318/2020| complete genome
MT304479	n_f_primer	100	0	MT304479 |Severe acute respiratory syndrome coronavirus 2 isolate SARS-CoV-2/human/USA/GA_1299/2020| complete genome
MT304480	n_f_primer	100	0	MT304480 |Severe acute respiratory syndrome coronavirus 2 isolate SARS-CoV-2/human/USA/GA_1320/2020| complete genome
MT304481	n_f_primer	100	0	MT304481 |Severe acute respiratory syndrome coronavirus 2 isolate SARS-CoV-2/human/USA/GA_1445/2020| complete genome
MT304482	n_f_primer	100	0	MT304482 |Severe acute respiratory syndrome coronavirus 2 isolate SARS-CoV-2/human/USA/IL_1293/2020| complete genome
MT304483	n_f_primer	100	0	MT304483 |Severe acute respiratory syndrome coronavirus 2 isolate SARS-CoV-2/human/USA/IL_1375/2020| complete genome
MT304484	n_f_primer	100	0	MT304484 |Severe acute respiratory syndrome coronavirus 2 isolate SARS-CoV-2/human/USA/NH_0004/2020| complete genome
MT304485	n_f_primer	100	0	MT304485 |Severe acute respiratory syndrome coronavirus 2 isolate SARS-CoV-2/human/USA/NH_0008/2020| complete genome
MT304486	n_f_primer	100	0	MT304486 |Severe acute respiratory syndrome coronavirus 2 isolate SARS-CoV-2/human/USA/NY_2929/2020| complete genome
MT304487	n_f_primer	100	0	MT304487 |Severe acute respiratory syndrome coronavirus 2 isolate SARS-CoV-2/human/USA/OR_5430/2020| complete genome
MT304488	n_f_primer	100	0	MT304488 |Severe acute respiratory syndrome coronavirus 2 isolate SARS-CoV-2/human/USA/RI_0556/2020| complete genome
MT304489	n_f_primer	100	0	MT304489 |Severe acute respiratory syndrome coronavirus 2 isolate SARS-CoV-2/human/USA/TX_2039/2020| complete genome
MT304490	n_f_primer	100	0	MT304490 |Severe acute respiratory syndrome coronavirus 2 isolate SARS-CoV-2/human/USA/TX_2817/2020| complete genome
MT304491	n_f_primer	100	0	MT304491 |Severe acute respiratory syndrome coronavirus 2 isolate SARS-CoV-2/human/USA/TX_2967/2020| complete genome
MT308702	n_f_primer	100	0	MT308702 |Severe acute respiratory syndrome coronavirus 2 isolate SARS-CoV-2/human/USA/UNC_200191/2020| complete genome
MT308703	n_f_primer	100	0	MT308703 |Severe acute respiratory syndrome coronavirus 2 isolate SARS-CoV-2/human/USA/UNC_200181/2020| complete genome
MT308704	n_f_primer	100	0	MT308704 |Severe acute respiratory syndrome coronavirus 2 isolate SARS-CoV-2/human/USA/UNC_200189/2020| complete genome
MT320538	n_f_primer	100	0	MT320538 |Severe acute respiratory syndrome coronavirus 2 isolate SARS-CoV-2/human/FRA/KRA-ROB/2020| complete genome
MT320891	n_f_primer	100	0	MT320891 |Severe acute respiratory syndrome coronavirus 2 isolate SARS-CoV-2/human/IRN/HGRC-1.1-IPI-8206/2020| complete genome
MT322394	n_f_primer	100	0	MT322394 |Severe acute respiratory syndrome coronavirus 2 isolate SARS-CoV-2/human/USA/VA-DCLS-0001/2020| complete genome
MT322395	n_f_primer	100	0	MT322395 |Severe acute respiratory syndrome coronavirus 2 isolate SARS-CoV-2/human/USA/VA-DCLS-0002/2020| complete genome
MT322396	n_f_primer	100	0	MT322396 |Severe acute respiratory syndrome coronavirus 2 isolate SARS-CoV-2/human/USA/VA-DCLS-0003/2020| complete genome
MT322397	n_f_primer	100	0	MT322397 |Severe acute respiratory syndrome coronavirus 2 isolate SARS-CoV-2/human/USA/VA-DCLS-0004/2020| complete genome
MT322398	n_f_primer	100	0	MT322398 |Severe acute respiratory syndrome coronavirus 2 isolate SARS-CoV-2/human/USA/VA-DCLS-0005/2020| complete genome
MT322400	n_f_primer	100	0	MT322400 |Severe acute respiratory syndrome coronavirus 2 isolate SARS-CoV-2/human/USA/VA-DCLS-0007/2020| complete genome
MT322401	n_f_primer	100	0	MT322401 |Severe acute respiratory syndrome coronavirus 2 isolate SARS-CoV-2/human/USA/VA-DCLS-0008/2020| complete genome
MT322402	n_f_primer	100	0	MT322402 |Severe acute respiratory syndrome coronavirus 2 isolate SARS-CoV-2/human/USA/VA-DCLS-0009/2020| complete genome
MT322403	n_f_primer	100	0	MT322403 |Severe acute respiratory syndrome coronavirus 2 isolate SARS-CoV-2/human/USA/VA-DCLS-0010/2020| complete genome
MT322404	n_f_primer	100	0	MT322404 |Severe acute respiratory syndrome coronavirus 2 isolate SARS-CoV-2/human/USA/VA-DCLS-0011/2020| complete genome
MT322405	n_f_primer	100	0	MT322405 |Severe acute respiratory syndrome coronavirus 2 isolate SARS-CoV-2/human/USA/VA-DCLS-0012/2020| complete genome
MT322406	n_f_primer	100	0	MT322406 |Severe acute respiratory syndrome coronavirus 2 isolate SARS-CoV-2/human/USA/VA-DCLS-0016/2020| complete genome
MT322407	n_f_primer	100	0	MT322407 |Severe acute respiratory syndrome coronavirus 2 isolate SARS-CoV-2/human/USA/VA-DCLS-0017/2020| complete genome
MT322408	n_f_primer	100	0	MT322408 |Severe acute respiratory syndrome coronavirus 2 isolate SARS-CoV-2/human/USA/VA-DCLS-0018/2020| complete genome
MT322409	n_f_primer	100	0	MT322409 |Severe acute respiratory syndrome coronavirus 2 isolate SARS-CoV-2/human/USA/VA-DCLS-0019/2020| complete genome
MT322410	n_f_primer	100	0	MT322410 |Severe acute respiratory syndrome coronavirus 2 isolate SARS-CoV-2/human/USA/VA-DCLS-0020/2020| complete genome
MT322411	n_f_primer	100	0	MT322411 |Severe acute respiratory syndrome coronavirus 2 isolate SARS-CoV-2/human/USA/VA-DCLS-0021/2020| complete genome
MT322412	n_f_primer	100	0	MT322412 |Severe acute respiratory syndrome coronavirus 2 isolate SARS-CoV-2/human/USA/VA-DCLS-0024/2020| complete genome
MT322413	n_f_primer	100	0	MT322413 |Severe acute respiratory syndrome coronavirus 2 isolate SARS-CoV-2/human/USA/VA-DCLS-0031/2020| complete genome
MT322414	n_f_primer	100	0	MT322414 |Severe acute respiratory syndrome coronavirus 2 isolate SARS-CoV-2/human/USA/VA-DCLS-0033/2020| complete genome
MT322415	n_f_primer	100	0	MT322415 |Severe acute respiratory syndrome coronavirus 2 isolate SARS-CoV-2/human/USA/VA-DCLS-0034/2020| complete genome
MT322416	n_f_primer	100	0	MT322416 |Severe acute respiratory syndrome coronavirus 2 isolate SARS-CoV-2/human/USA/VA-DCLS-0036/2020| complete genome
MT322417	n_f_primer	100	0	MT322417 |Severe acute respiratory syndrome coronavirus 2 isolate SARS-CoV-2/human/USA/VA-DCLS-0038/2020| complete genome
MT322418	n_f_primer	100	0	MT322418 |Severe acute respiratory syndrome coronavirus 2 isolate SARS-CoV-2/human/USA/VA-DCLS-0039/2020| complete genome
MT322419	n_f_primer	100	0	MT322419 |Severe acute respiratory syndrome coronavirus 2 isolate SARS-CoV-2/human/USA/VA-DCLS-0040/2020| complete genome
MT322420	n_f_primer	100	0	MT322420 |Severe acute respiratory syndrome coronavirus 2 isolate SARS-CoV-2/human/USA/VA-DCLS-0042/2020| complete genome
MT322421	n_f_primer	100	0	MT322421 |Severe acute respiratory syndrome coronavirus 2 isolate SARS-CoV-2/human/USA/VA-DCLS-0043/2020| complete genome
MT322422	n_f_primer	100	0	MT322422 |Severe acute respiratory syndrome coronavirus 2 isolate SARS-CoV-2/human/USA/VA-DCLS-0044/2020| complete genome
MT322423	n_f_primer	100	0	MT322423 |Severe acute respiratory syndrome coronavirus 2 isolate SARS-CoV-2/human/USA/VA-DCLS-0045/2020| complete genome
MT322424	n_f_primer	100	0	MT322424 |Severe acute respiratory syndrome coronavirus 2 isolate SARS-CoV-2/human/USA/VA-DCLS-0046/2020| complete genome
MT324684	n_f_primer	100	0	MT324684 |Severe acute respiratory syndrome coronavirus 2 isolate SARS-CoV-2/ENV/USA/UF-3/2020| complete genome
MT325561	n_f_primer	100	0	MT325561 |Severe acute respiratory syndrome coronavirus 2 isolate SARS-CoV-2/human/USA/AZ_8132/2020| complete genome
MT325562	n_f_primer	100	0	MT325562 |Severe acute respiratory syndrome coronavirus 2 isolate SARS-CoV-2/human/USA/AZ_8135/2020| complete genome
MT325563	n_f_primer	100	0	MT325563 |Severe acute respiratory syndrome coronavirus 2 isolate SARS-CoV-2/human/USA/DC_0004/2020| complete genome
MT325564	n_f_primer	100	0	MT325564 |Severe acute respiratory syndrome coronavirus 2 isolate SARS-CoV-2/human/USA/FL_1177/2020| complete genome
MT325565	n_f_primer	100	0	MT325565 |Severe acute respiratory syndrome coronavirus 2 isolate SARS-CoV-2/human/USA/FL_7169/2020| complete genome
MT325566	n_f_primer	100	0	MT325566 |Severe acute respiratory syndrome coronavirus 2 isolate SARS-CoV-2/human/USA/FL_9590/2020| complete genome
MT325567	n_f_primer	100	0	MT325567 |Severe acute respiratory syndrome coronavirus 2 isolate SARS-CoV-2/human/USA/FL_9655/2020| complete genome
MT325568	n_f_primer	100	0	MT325568 |Severe acute respiratory syndrome coronavirus 2 isolate SARS-CoV-2/human/USA/FL_9656/2020| complete genome
MT325569	n_f_primer	100	0	MT325569 |Severe acute respiratory syndrome coronavirus 2 isolate SARS-CoV-2/human/USA/GA_1621/2020| complete genome
MT325570	n_f_primer	100	0	MT325570 |Severe acute respiratory syndrome coronavirus 2 isolate SARS-CoV-2/human/USA/GA_1847/2020| complete genome
MT325571	n_f_primer	100	0	MT325571 |Severe acute respiratory syndrome coronavirus 2 isolate SARS-CoV-2/human/USA/GA_2055/2020| complete genome
MT325572	n_f_primer	100	0	MT325572 |Severe acute respiratory syndrome coronavirus 2 isolate SARS-CoV-2/human/USA/GA_2118/2020| complete genome
MT325573	n_f_primer	100	0	MT325573 |Severe acute respiratory syndrome coronavirus 2 isolate SARS-CoV-2/human/USA/GA_2120/2020| complete genome
MT325574	n_f_primer	100	0	MT325574 |Severe acute respiratory syndrome coronavirus 2 isolate SARS-CoV-2/human/USA/GA_2185/2020| complete genome
MT325576	n_f_primer	100	0	MT325576 |Severe acute respiratory syndrome coronavirus 2 isolate SARS-CoV-2/human/USA/IA_6394/2020| complete genome
MT325577	n_f_primer	100	0	MT325577 |Severe acute respiratory syndrome coronavirus 2 isolate SARS-CoV-2/human/USA/IL_0087/2020| complete genome
MT325578	n_f_primer	100	0	MT325578 |Severe acute respiratory syndrome coronavirus 2 isolate SARS-CoV-2/human/USA/IL_0089/2020| complete genome
MT325579	n_f_primer	100	0	MT325579 |Severe acute respiratory syndrome coronavirus 2 isolate SARS-CoV-2/human/USA/IN_2001/2020| complete genome
MT325580	n_f_primer	100	0	MT325580 |Severe acute respiratory syndrome coronavirus 2 isolate SARS-CoV-2/human/USA/KS_4126/2020| complete genome
MT325581	n_f_primer	100	0	MT325581 |Severe acute respiratory syndrome coronavirus 2 isolate SARS-CoV-2/human/USA/LA_0842/2020| complete genome
MT325582	n_f_primer	100	0	MT325582 |Severe acute respiratory syndrome coronavirus 2 isolate SARS-CoV-2/human/USA/MA_0020/2020| complete genome
MT325583	n_f_primer	100	0	MT325583 |Severe acute respiratory syndrome coronavirus 2 isolate SARS-CoV-2/human/USA/MA_3672/2020| complete genome
MT325584	n_f_primer	100	0	MT325584 |Severe acute respiratory syndrome coronavirus 2 isolate SARS-CoV-2/human/USA/MA_3699/2020| complete genome
MT325585	n_f_primer	100	0	MT325585 |Severe acute respiratory syndrome coronavirus 2 isolate SARS-CoV-2/human/USA/MA_3878/2020| complete genome
MT325586	n_f_primer	100	0	MT325586 |Severe acute respiratory syndrome coronavirus 2 isolate SARS-CoV-2/human/USA/MA_4811/2020| complete genome
MT325587	n_f_primer	100	0	MT325587 |Severe acute respiratory syndrome coronavirus 2 isolate SARS-CoV-2/human/USA/MD_0026/2020| complete genome
MT325588	n_f_primer	100	0	MT325588 |Severe acute respiratory syndrome coronavirus 2 isolate SARS-CoV-2/human/USA/MO_4470/2020| complete genome
MT325589	n_f_primer	100	0	MT325589 |Severe acute respiratory syndrome coronavirus 2 isolate SARS-CoV-2/human/USA/NC_0024/2020| complete genome
MT325590	n_f_primer	100	0	MT325590 |Severe acute respiratory syndrome coronavirus 2 isolate SARS-CoV-2/human/USA/NC_0031/2020| complete genome
MT325591	n_f_primer	100	0	MT325591 |Severe acute respiratory syndrome coronavirus 2 isolate SARS-CoV-2/human/USA/NC_6999/2020| complete genome
MT325592	n_f_primer	100	0	MT325592 |Severe acute respiratory syndrome coronavirus 2 isolate SARS-CoV-2/human/USA/NE_6605/2020| complete genome
MT325593	n_f_primer	100	0	MT325593 |Severe acute respiratory syndrome coronavirus 2 isolate SARS-CoV-2/human/USA/NE_7025/2020| complete genome
MT325594	n_f_primer	100	0	MT325594 |Severe acute respiratory syndrome coronavirus 2 isolate SARS-CoV-2/human/USA/NH_0029/2020| complete genome
MT325595	n_f_primer	100	0	MT325595 |Severe acute respiratory syndrome coronavirus 2 isolate SARS-CoV-2/human/USA/NH_0033/2020| complete genome
MT325596	n_f_primer	100	0	MT325596 |Severe acute respiratory syndrome coronavirus 2 isolate SARS-CoV-2/human/USA/NJ_3592/2020| complete genome
MT325597	n_f_primer	100	0	MT325597 |Severe acute respiratory syndrome coronavirus 2 isolate SARS-CoV-2/human/USA/NV_0052/2020| complete genome
MT325598	n_f_primer	100	0	MT325598 |Severe acute respiratory syndrome coronavirus 2 isolate SARS-CoV-2/human/USA/OH_0023/2020| complete genome
MT325599	n_f_primer	100	0	MT325599 |Severe acute respiratory syndrome coronavirus 2 isolate SARS-CoV-2/human/USA/PA_1802/2020| complete genome
MT325600	n_f_primer	100	0	MT325600 |Severe acute respiratory syndrome coronavirus 2 isolate SARS-CoV-2/human/USA/PA_1881/2020| complete genome
MT325601	n_f_primer	100	0	MT325601 |Severe acute respiratory syndrome coronavirus 2 isolate SARS-CoV-2/human/USA/PA_2317/2020| complete genome
MT325602	n_f_primer	100	0	MT325602 |Severe acute respiratory syndrome coronavirus 2 isolate SARS-CoV-2/human/USA/PA_2937/2020| complete genome
MT325603	n_f_primer	100	0	MT325603 |Severe acute respiratory syndrome coronavirus 2 isolate SARS-CoV-2/human/USA/PA_4395/2020| complete genome
MT325604	n_f_primer	100	0	MT325604 |Severe acute respiratory syndrome coronavirus 2 isolate SARS-CoV-2/human/USA/PA_4405/2020| complete genome
MT325605	n_f_primer	100	0	MT325605 |Severe acute respiratory syndrome coronavirus 2 isolate SARS-CoV-2/human/USA/RI_0702/2020| complete genome
MT325606	n_f_primer	100	0	MT325606 |Severe acute respiratory syndrome coronavirus 2 isolate SARS-CoV-2/human/USA/SC_3569/2020| complete genome
MT325607	n_f_primer	100	0	MT325607 |Severe acute respiratory syndrome coronavirus 2 isolate SARS-CoV-2/human/USA/SC_3575/2020| complete genome
MT325608	n_f_primer	100	0	MT325608 |Severe acute respiratory syndrome coronavirus 2 isolate SARS-CoV-2/human/USA/SC_6370/2020| complete genome
MT325609	n_f_primer	100	0	MT325609 |Severe acute respiratory syndrome coronavirus 2 isolate SARS-CoV-2/human/USA/UT_8199/2020| complete genome
MT325610	n_f_primer	100	0	MT325610 |Severe acute respiratory syndrome coronavirus 2 isolate SARS-CoV-2/human/USA/UT_8906/2020| complete genome
MT325611	n_f_primer	100	0	MT325611 |Severe acute respiratory syndrome coronavirus 2 isolate SARS-CoV-2/human/USA/VA_6352/2020| complete genome
MT325612	n_f_primer	100	0	MT325612 |Severe acute respiratory syndrome coronavirus 2 isolate SARS-CoV-2/human/USA/VA_6377/2020| complete genome
MT325613	n_f_primer	100	0	MT325613 |Severe acute respiratory syndrome coronavirus 2 isolate SARS-CoV-2/human/USA/VA_6382/2020| complete genome
MT325614	n_f_primer	100	0	MT325614 |Severe acute respiratory syndrome coronavirus 2 isolate SARS-CoV-2/human/USA/VA_6389/2020| complete genome
MT325615	n_f_primer	100	0	MT325615 |Severe acute respiratory syndrome coronavirus 2 isolate SARS-CoV-2/human/USA/IA_6391/2020| complete genome
MT325616	n_f_primer	100	0	MT325616 |Severe acute respiratory syndrome coronavirus 2 isolate SARS-CoV-2/human/USA/MA_3623/2020| complete genome
MT325617	n_f_primer	100	0	MT325617 |Severe acute respiratory syndrome coronavirus 2 isolate SARS-CoV-2/human/USA/IA_6396/2020| complete genome
MT325618	n_f_primer	100	0	MT325618 |Severe acute respiratory syndrome coronavirus 2 isolate SARS-CoV-2/human/USA/IA_6395/2020| complete genome
MT325619	n_f_primer	100	0	MT325619 |Severe acute respiratory syndrome coronavirus 2 isolate SARS-CoV-2/human/USA/IA_6401/2020| complete genome
MT325620	n_f_primer	100	0	MT325620 |Severe acute respiratory syndrome coronavirus 2 isolate SARS-CoV-2/human/USA/IA_6399/2020| complete genome
MT325621	n_f_primer	100	0	MT325621 |Severe acute respiratory syndrome coronavirus 2 isolate SARS-CoV-2/human/USA/IA_6390/2020| complete genome
MT325622	n_f_primer	100	0	MT325622 |Severe acute respiratory syndrome coronavirus 2 isolate SARS-CoV-2/human/USA/NJ_3201/2020| complete genome
MT325623	n_f_primer	100	0	MT325623 |Severe acute respiratory syndrome coronavirus 2 isolate SARS-CoV-2/human/USA/SC_3520/2020| complete genome
MT325624	n_f_primer	100	0	MT325624 |Severe acute respiratory syndrome coronavirus 2 isolate SARS-CoV-2/human/USA/SC_3570/2020| complete genome
MT325625	n_f_primer	100	0	MT325625 |Severe acute respiratory syndrome coronavirus 2 isolate SARS-CoV-2/human/USA/SC_3571/2020| complete genome
MT325626	n_f_primer	100	0	MT325626 |Severe acute respiratory syndrome coronavirus 2 isolate SARS-CoV-2/human/USA/SC_3572/2020| complete genome
MT325627	n_f_primer	100	0	MT325627 |Severe acute respiratory syndrome coronavirus 2 isolate SARS-CoV-2/human/USA/NY_1922/2020| complete genome
MT325628	n_f_primer	100	0	MT325628 |Severe acute respiratory syndrome coronavirus 2 isolate SARS-CoV-2/human/USA/VA_6171/2020| complete genome
MT325629	n_f_primer	100	0	MT325629 |Severe acute respiratory syndrome coronavirus 2 isolate SARS-CoV-2/human/USA/MA_8932/2020| complete genome
MT325630	n_f_primer	100	0	MT325630 |Severe acute respiratory syndrome coronavirus 2 isolate SARS-CoV-2/human/USA/MA_8933/2020| complete genome
MT325631	n_f_primer	100	0	MT325631 |Severe acute respiratory syndrome coronavirus 2 isolate SARS-CoV-2/human/USA/MA_9703/2020| complete genome
MT325632	n_f_primer	100	0	MT325632 |Severe acute respiratory syndrome coronavirus 2 isolate SARS-CoV-2/human/USA/MA_9704/2020| complete genome
MT325633	n_f_primer	100	0	MT325633 |Severe acute respiratory syndrome coronavirus 2 isolate SARS-CoV-2/human/USA/MA_9889/2020| complete genome
MT325634	n_f_primer	100	0	MT325634 |Severe acute respiratory syndrome coronavirus 2 isolate SARS-CoV-2/human/USA/MA_1355/2020| complete genome
MT325635	n_f_primer	100	0	MT325635 |Severe acute respiratory syndrome coronavirus 2 isolate SARS-CoV-2/human/USA/MA_2652/2020| complete genome
MT325636	n_f_primer	100	0	MT325636 |Severe acute respiratory syndrome coronavirus 2 isolate SARS-CoV-2/human/USA/MA_3614/2020| complete genome
MT325637	n_f_primer	100	0	MT325637 |Severe acute respiratory syndrome coronavirus 2 isolate SARS-CoV-2/human/USA/MA_3616/2020| complete genome
MT325638	n_f_primer	100	0	MT325638 |Severe acute respiratory syndrome coronavirus 2 isolate SARS-CoV-2/human/USA/MA_3626/2020| complete genome
MT325639	n_f_primer	100	0	MT325639 |Severe acute respiratory syndrome coronavirus 2 isolate SARS-CoV-2/human/USA/MA_3642/2020| complete genome
MT325640	n_f_primer	100	0	MT325640 |Severe acute respiratory syndrome coronavirus 2 isolate SARS-CoV-2/human/USA/MA_3653/2020| complete genome
MT326023	n_f_primer	100	0	MT326023 |Severe acute respiratory syndrome coronavirus 2 isolate SARS-CoV-2/human/USA/WA-UW-2006/2020| complete genome
MT326024	n_f_primer	100	0	MT326024 |Severe acute respiratory syndrome coronavirus 2 isolate SARS-CoV-2/human/USA/WA-UW-1994/2020| complete genome
MT326027	n_f_primer	100	0	MT326027 |Severe acute respiratory syndrome coronavirus 2 isolate SARS-CoV-2/human/USA/WA-UW-1977/2020| complete genome
MT326028	n_f_primer	100	0	MT326028 |Severe acute respiratory syndrome coronavirus 2 isolate SARS-CoV-2/human/USA/WA-UW-1986/2020| complete genome
MT326029	n_f_primer	100	0	MT326029 |Severe acute respiratory syndrome coronavirus 2 isolate SARS-CoV-2/human/USA/WA-UW-2016/2020| complete genome
MT326030	n_f_primer	100	0	MT326030 |Severe acute respiratory syndrome coronavirus 2 isolate SARS-CoV-2/human/USA/WA-UW-2009/2020| complete genome
MT326035	n_f_primer	100	0	MT326035 |Severe acute respiratory syndrome coronavirus 2 isolate SARS-CoV-2/human/USA/WA-UW-1868/2020| complete genome
MT326036	n_f_primer	100	0	MT326036 |Severe acute respiratory syndrome coronavirus 2 isolate SARS-CoV-2/human/USA/WA-UW-1864/2020| complete genome
MT326039	n_f_primer	100	0	MT326039 |Severe acute respiratory syndrome coronavirus 2 isolate SARS-CoV-2/human/USA/WA-UW-1863/2020| complete genome
MT326040	n_f_primer	100	0	MT326040 |Severe acute respiratory syndrome coronavirus 2 isolate SARS-CoV-2/human/USA/OR-UW-1851/2020| complete genome
MT326041	n_f_primer	100	0	MT326041 |Severe acute respiratory syndrome coronavirus 2 isolate SARS-CoV-2/human/USA/OR-UW-1849/2020| complete genome
MT326042	n_f_primer	100	0	MT326042 |Severe acute respiratory syndrome coronavirus 2 isolate SARS-CoV-2/human/USA/WA-UW-1843/2020| complete genome
MT326046	n_f_primer	100	0	MT326046 |Severe acute respiratory syndrome coronavirus 2 isolate SARS-CoV-2/human/USA/WA-UW-1854/2020| complete genome
MT326048	n_f_primer	100	0	MT326048 |Severe acute respiratory syndrome coronavirus 2 isolate SARS-CoV-2/human/USA/WA-UW-1870/2020| complete genome
MT326049	n_f_primer	100	0	MT326049 |Severe acute respiratory syndrome coronavirus 2 isolate SARS-CoV-2/human/USA/WA-UW-1872/2020| complete genome
MT326051	n_f_primer	100	0	MT326051 |Severe acute respiratory syndrome coronavirus 2 isolate SARS-CoV-2/human/USA/WA-UW-1919/2020| complete genome
MT326052	n_f_primer	100	0	MT326052 |Severe acute respiratory syndrome coronavirus 2 isolate SARS-CoV-2/human/USA/WA-UW-1913/2020| complete genome
MT326053	n_f_primer	100	0	MT326053 |Severe acute respiratory syndrome coronavirus 2 isolate SARS-CoV-2/human/USA/WA-UW-1920/2020| complete genome
MT326054	n_f_primer	100	0	MT326054 |Severe acute respiratory syndrome coronavirus 2 isolate SARS-CoV-2/human/USA/WA-UW-1904/2020| complete genome
MT326055	n_f_primer	100	0	MT326055 |Severe acute respiratory syndrome coronavirus 2 isolate SARS-CoV-2/human/USA/WA-UW-1879/2020| complete genome
MT326056	n_f_primer	100	0	MT326056 |Severe acute respiratory syndrome coronavirus 2 isolate SARS-CoV-2/human/USA/WA-UW-1878/2020| complete genome
MT326058	n_f_primer	100	0	MT326058 |Severe acute respiratory syndrome coronavirus 2 isolate SARS-CoV-2/human/USA/WA-UW-1930/2020| complete genome
MT326061	n_f_primer	100	0	MT326061 |Severe acute respiratory syndrome coronavirus 2 isolate SARS-CoV-2/human/USA/OR-UW-1885/2020| complete genome
MT326063	n_f_primer	100	0	MT326063 |Severe acute respiratory syndrome coronavirus 2 isolate SARS-CoV-2/human/USA/WA-UW-1881/2020| complete genome
MT326065	n_f_primer	100	0	MT326065 |Severe acute respiratory syndrome coronavirus 2 isolate SARS-CoV-2/human/USA/WA-UW-1880/2020| complete genome
MT326066	n_f_primer	100	0	MT326066 |Severe acute respiratory syndrome coronavirus 2 isolate SARS-CoV-2/human/USA/WA-UW-1955/2020| complete genome
MT326067	n_f_primer	100	0	MT326067 |Severe acute respiratory syndrome coronavirus 2 isolate SARS-CoV-2/human/USA/WA-UW-1956/2020| complete genome
MT326068	n_f_primer	100	0	MT326068 |Severe acute respiratory syndrome coronavirus 2 isolate SARS-CoV-2/human/USA/WA-UW-1921/2020| complete genome
MT326069	n_f_primer	100	0	MT326069 |Severe acute respiratory syndrome coronavirus 2 isolate SARS-CoV-2/human/USA/WA-UW-1890/2020| complete genome
MT326070	n_f_primer	100	0	MT326070 |Severe acute respiratory syndrome coronavirus 2 isolate SARS-CoV-2/human/USA/WA-UW-1928/2020| complete genome
MT326071	n_f_primer	100	0	MT326071 |Severe acute respiratory syndrome coronavirus 2 isolate SARS-CoV-2/human/USA/ID-UW-1938/2020| complete genome
MT326074	n_f_primer	100	0	MT326074 |Severe acute respiratory syndrome coronavirus 2 isolate SARS-CoV-2/human/USA/ID-UW-1925/2020| complete genome
MT326075	n_f_primer	100	0	MT326075 |Severe acute respiratory syndrome coronavirus 2 isolate SARS-CoV-2/human/USA/ID-UW-1934/2020| complete genome
MT326076	n_f_primer	100	0	MT326076 |Severe acute respiratory syndrome coronavirus 2 isolate SARS-CoV-2/human/USA/WA-UW-1944/2020| complete genome
MT326078	n_f_primer	100	0	MT326078 |Severe acute respiratory syndrome coronavirus 2 isolate SARS-CoV-2/human/USA/WA-UW-1954/2020| complete genome
MT326081	n_f_primer	100	0	MT326081 |Severe acute respiratory syndrome coronavirus 2 isolate SARS-CoV-2/human/USA/WA-UW-1984/2020| complete genome
MT326082	n_f_primer	100	0	MT326082 |Severe acute respiratory syndrome coronavirus 2 isolate SARS-CoV-2/human/USA/WA-UW-1865/2020| complete genome
MT326083	n_f_primer	100	0	MT326083 |Severe acute respiratory syndrome coronavirus 2 isolate SARS-CoV-2/human/USA/WA-UW-1907/2020| complete genome
MT326084	n_f_primer	100	0	MT326084 |Severe acute respiratory syndrome coronavirus 2 isolate SARS-CoV-2/human/USA/WA-UW-1917/2020| complete genome
MT326085	n_f_primer	100	0	MT326085 |Severe acute respiratory syndrome coronavirus 2 isolate SARS-CoV-2/human/USA/UNKNOWN-UW-1791/2020| complete genome
MT326086	n_f_primer	100	0	MT326086 |Severe acute respiratory syndrome coronavirus 2 isolate SARS-CoV-2/human/USA/WA-UW-1785/2020| complete genome
MT326087	n_f_primer	100	0	MT326087 |Severe acute respiratory syndrome coronavirus 2 isolate SARS-CoV-2/human/USA/WA-UW-1801/2020| complete genome
MT326088	n_f_primer	100	0	MT326088 |Severe acute respiratory syndrome coronavirus 2 isolate SARS-CoV-2/human/USA/WA-UW-1840/2020| complete genome
MT326089	n_f_primer	100	0	MT326089 |Severe acute respiratory syndrome coronavirus 2 isolate SARS-CoV-2/human/USA/WA-UW-1792/2020| complete genome
MT326090	n_f_primer	100	0	MT326090 |Severe acute respiratory syndrome coronavirus 2 isolate SARS-CoV-2/human/USA/WA-UW-1796/2020| complete genome
MT326091	n_f_primer	100	0	MT326091 |Severe acute respiratory syndrome coronavirus 2 isolate SARS-CoV-2/human/USA/UNKNOWN-UW-1832/2020| complete genome
MT326092	n_f_primer	100	0	MT326092 |Severe acute respiratory syndrome coronavirus 2 isolate SARS-CoV-2/human/USA/WA-UW-1774/2020| complete genome
MT326093	n_f_primer	100	0	MT326093 |Severe acute respiratory syndrome coronavirus 2 isolate SARS-CoV-2/human/USA/WA-UW-1775/2020| complete genome
MT326094	n_f_primer	100	0	MT326094 |Severe acute respiratory syndrome coronavirus 2 isolate SARS-CoV-2/human/USA/WA-UW-1778/2020| complete genome
MT326095	n_f_primer	100	0	MT326095 |Severe acute respiratory syndrome coronavirus 2 isolate SARS-CoV-2/human/USA/WA-UW-1797/2020| complete genome
MT326096	n_f_primer	100	0	MT326096 |Severe acute respiratory syndrome coronavirus 2 isolate SARS-CoV-2/human/USA/WA-UW-1779/2020| complete genome
MT326097	n_f_primer	100	0	MT326097 |Severe acute respiratory syndrome coronavirus 2 isolate SARS-CoV-2/human/USA/WA-UW-1784/2020| complete genome
MT326099	n_f_primer	100	0	MT326099 |Severe acute respiratory syndrome coronavirus 2 isolate SARS-CoV-2/human/USA/WA-UW-1799/2020| complete genome
MT326100	n_f_primer	100	0	MT326100 |Severe acute respiratory syndrome coronavirus 2 isolate SARS-CoV-2/human/USA/WA-UW-1805/2020| complete genome
MT326103	n_f_primer	100	0	MT326103 |Severe acute respiratory syndrome coronavirus 2 isolate SARS-CoV-2/human/USA/UNKNOWN-UW-1817/2020| complete genome
MT326104	n_f_primer	100	0	MT326104 |Severe acute respiratory syndrome coronavirus 2 isolate SARS-CoV-2/human/USA/UNKNOWN-UW-1816/2020| complete genome
MT326105	n_f_primer	100	0	MT326105 |Severe acute respiratory syndrome coronavirus 2 isolate SARS-CoV-2/human/USA/WA-UW-1828/2020| complete genome
MT326106	n_f_primer	100	0	MT326106 |Severe acute respiratory syndrome coronavirus 2 isolate SARS-CoV-2/human/USA/WA-UW-1831/2020| complete genome
MT326111	n_f_primer	100	0	MT326111 |Severe acute respiratory syndrome coronavirus 2 isolate SARS-CoV-2/human/USA/WA-UW-1822/2020| complete genome
MT326112	n_f_primer	100	0	MT326112 |Severe acute respiratory syndrome coronavirus 2 isolate SARS-CoV-2/human/USA/WA-UW-1644/2020| complete genome
MT326113	n_f_primer	100	0	MT326113 |Severe acute respiratory syndrome coronavirus 2 isolate SARS-CoV-2/human/USA/WA-UW-1646/2020| complete genome
MT326116	n_f_primer	100	0	MT326116 |Severe acute respiratory syndrome coronavirus 2 isolate SARS-CoV-2/human/USA/WA-UW-1683/2020| complete genome
MT326117	n_f_primer	100	0	MT326117 |Severe acute respiratory syndrome coronavirus 2 isolate SARS-CoV-2/human/USA/WA-UW-1688/2020| complete genome
MT326118	n_f_primer	100	0	MT326118 |Severe acute respiratory syndrome coronavirus 2 isolate SARS-CoV-2/human/USA/WA-UW-1728/2020| complete genome
MT326119	n_f_primer	100	0	MT326119 |Severe acute respiratory syndrome coronavirus 2 isolate SARS-CoV-2/human/USA/WA-UW-1661/2020| complete genome
MT326120	n_f_primer	100	0	MT326120 |Severe acute respiratory syndrome coronavirus 2 isolate SARS-CoV-2/human/USA/WA-UW-1726/2020| complete genome
MT326121	n_f_primer	100	0	MT326121 |Severe acute respiratory syndrome coronavirus 2 isolate SARS-CoV-2/human/USA/WA-UW-1666/2020| complete genome
MT326123	n_f_primer	100	0	MT326123 |Severe acute respiratory syndrome coronavirus 2 isolate SARS-CoV-2/human/USA/WA-UW-1656/2020| complete genome
MT326124	n_f_primer	100	0	MT326124 |Severe acute respiratory syndrome coronavirus 2 isolate SARS-CoV-2/human/USA/WA-UW-1672/2020| complete genome
MT326125	n_f_primer	100	0	MT326125 |Severe acute respiratory syndrome coronavirus 2 isolate SARS-CoV-2/human/USA/WA-UW-1723/2020| complete genome
MT326127	n_f_primer	100	0	MT326127 |Severe acute respiratory syndrome coronavirus 2 isolate SARS-CoV-2/human/USA/WA-UW-1651/2020| complete genome
MT326128	n_f_primer	100	0	MT326128 |Severe acute respiratory syndrome coronavirus 2 isolate SARS-CoV-2/human/USA/WA-UW-1652/2020| complete genome
MT326129	n_f_primer	100	0	MT326129 |Severe acute respiratory syndrome coronavirus 2 isolate SARS-CoV-2/human/USA/WA-UW-1698/2020| complete genome
MT326130	n_f_primer	100	0	MT326130 |Severe acute respiratory syndrome coronavirus 2 isolate SARS-CoV-2/human/USA/WA-UW-1697/2020| complete genome
MT326132	n_f_primer	100	0	MT326132 |Severe acute respiratory syndrome coronavirus 2 isolate SARS-CoV-2/human/USA/WA-UW-1716/2020| complete genome
MT326133	n_f_primer	100	0	MT326133 |Severe acute respiratory syndrome coronavirus 2 isolate SARS-CoV-2/human/USA/WA-UW-1712/2020| complete genome
MT326134	n_f_primer	100	0	MT326134 |Severe acute respiratory syndrome coronavirus 2 isolate SARS-CoV-2/human/USA/WA-UW-1765/2020| complete genome
MT326135	n_f_primer	100	0	MT326135 |Severe acute respiratory syndrome coronavirus 2 isolate SARS-CoV-2/human/USA/WA-UW-1718/2020| complete genome
MT326136	n_f_primer	100	0	MT326136 |Severe acute respiratory syndrome coronavirus 2 isolate SARS-CoV-2/human/USA/WA-UW-1689/2020| complete genome
MT326137	n_f_primer	100	0	MT326137 |Severe acute respiratory syndrome coronavirus 2 isolate SARS-CoV-2/human/USA/WA-UW-1715/2020| complete genome
MT326138	n_f_primer	100	0	MT326138 |Severe acute respiratory syndrome coronavirus 2 isolate SARS-CoV-2/human/USA/WA-UW-1670/2020| complete genome
MT326140	n_f_primer	100	0	MT326140 |Severe acute respiratory syndrome coronavirus 2 isolate SARS-CoV-2/human/USA/WA-UW-1680/2020| complete genome
MT326148	n_f_primer	100	0	MT326148 |Severe acute respiratory syndrome coronavirus 2 isolate SARS-CoV-2/human/USA/WA-UW-1744/2020| complete genome
MT326149	n_f_primer	100	0	MT326149 |Severe acute respiratory syndrome coronavirus 2 isolate SARS-CoV-2/human/USA/WA-UW-1745/2020| complete genome
MT326150	n_f_primer	100	0	MT326150 |Severe acute respiratory syndrome coronavirus 2 isolate SARS-CoV-2/human/USA/WA-UW-1707/2020| complete genome
MT326151	n_f_primer	100	0	MT326151 |Severe acute respiratory syndrome coronavirus 2 isolate SARS-CoV-2/human/USA/WA-UW-1705/2020| complete genome
MT326152	n_f_primer	100	0	MT326152 |Severe acute respiratory syndrome coronavirus 2 isolate SARS-CoV-2/human/USA/WA-UW-1706/2020| complete genome
MT326153	n_f_primer	100	0	MT326153 |Severe acute respiratory syndrome coronavirus 2 isolate SARS-CoV-2/human/USA/WA-UW-1702/2020| complete genome
MT326154	n_f_primer	100	0	MT326154 |Severe acute respiratory syndrome coronavirus 2 isolate SARS-CoV-2/human/USA/WA-UW-1724/2020| complete genome
MT326158	n_f_primer	100	0	MT326158 |Severe acute respiratory syndrome coronavirus 2 isolate SARS-CoV-2/human/USA/WA-UW-1772/2020| complete genome
MT326159	n_f_primer	100	0	MT326159 |Severe acute respiratory syndrome coronavirus 2 isolate SARS-CoV-2/human/USA/WA-UW-1722/2020| complete genome
MT326160	n_f_primer	100	0	MT326160 |Severe acute respiratory syndrome coronavirus 2 isolate SARS-CoV-2/human/USA/WA-UW-1733/2020| complete genome
MT326161	n_f_primer	100	0	MT326161 |Severe acute respiratory syndrome coronavirus 2 isolate SARS-CoV-2/human/USA/WA-UW-1732/2020| complete genome
MT326162	n_f_primer	100	0	MT326162 |Severe acute respiratory syndrome coronavirus 2 isolate SARS-CoV-2/human/USA/WA-UW-1739/2020| complete genome
MT326164	n_f_primer	100	0	MT326164 |Severe acute respiratory syndrome coronavirus 2 isolate SARS-CoV-2/human/USA/WA-UW-1750/2020| complete genome
MT326166	n_f_primer	100	0	MT326166 |Severe acute respiratory syndrome coronavirus 2 isolate SARS-CoV-2/human/USA/WA-UW-1735/2020| complete genome
MT326167	n_f_primer	100	0	MT326167 |Severe acute respiratory syndrome coronavirus 2 isolate SARS-CoV-2/human/USA/WA-UW-1753/2020| complete genome
MT326169	n_f_primer	100	0	MT326169 |Severe acute respiratory syndrome coronavirus 2 isolate SARS-CoV-2/human/USA/WA-UW-1770/2020| complete genome
MT326173	n_f_primer	100	0	MT326173 |Severe acute respiratory syndrome coronavirus 2 isolate SARS-CoV-2/human/USA/UNKNOWN-UW-1773/2020| complete genome
MT326178	n_f_primer	100	0	MT326178 |Severe acute respiratory syndrome coronavirus 2 isolate SARS-CoV-2/human/USA/WA-UW-1595/2020| complete genome
MT326180	n_f_primer	100	0	MT326180 |Severe acute respiratory syndrome coronavirus 2 isolate SARS-CoV-2/human/USA/WA-UW-1575/2020| complete genome
MT326181	n_f_primer	100	0	MT326181 |Severe acute respiratory syndrome coronavirus 2 isolate SARS-CoV-2/human/USA/IL-UW-1311/2020| complete genome
MT326184	n_f_primer	100	0	MT326184 |Severe acute respiratory syndrome coronavirus 2 isolate SARS-CoV-2/human/USA/WA-UW-1472/2020| complete genome
MT326185	n_f_primer	100	0	MT326185 |Severe acute respiratory syndrome coronavirus 2 isolate SARS-CoV-2/human/USA/WA-UW-1342/2020| complete genome
MT326187	n_f_primer	100	0	MT326187 |Severe acute respiratory syndrome coronavirus 2 isolate SARS-CoV-2/human/USA/WA-UW-1294/2020| complete genome
MT326190	n_f_primer	100	0	MT326190 |Severe acute respiratory syndrome coronavirus 2 isolate SARS-CoV-2/human/USA/WA-UW-1436/2020| complete genome
MT326191	n_f_primer	100	0	MT326191 |Severe acute respiratory syndrome coronavirus 2 isolate SARS-CoV-2/human/USA/WA-UW-1422/2020| complete genome
MT327745	n_f_primer	100	0	MT327745 |Severe acute respiratory syndrome coronavirus 2 isolate SARS-CoV-2/human/TUR/ERAGEM-001/2020| complete genome
MT328032	n_f_primer	100	0	MT328032 |Severe acute respiratory syndrome coronavirus 2 isolate SARS-CoV-2/human/GRC/10/2020| complete genome
MT328033	n_f_primer	100	0	MT328033 |Severe acute respiratory syndrome coronavirus 2 isolate SARS-CoV-2/human/GRC/12/2020| complete genome
MT328034	n_f_primer	100	0	MT328034 |Severe acute respiratory syndrome coronavirus 2 isolate SARS-CoV-2/human/GRC/16/2020| complete genome
MT328035	n_f_primer	100	0	MT328035 |Severe acute respiratory syndrome coronavirus 2 isolate SARS-CoV-2/human/GRC/13/2020| complete genome
MT334523	n_f_primer	100	0	MT334523 |Severe acute respiratory syndrome coronavirus 2 isolate SARS-CoV-2/human/USA/UT-00003/2020| complete genome
MT334526	n_f_primer	100	0	MT334526 |Severe acute respiratory syndrome coronavirus 2 isolate SARS-CoV-2/human/USA/UT-00006/2020| complete genome
MT334529	n_f_primer	100	0	MT334529 |Severe acute respiratory syndrome coronavirus 2 isolate SARS-CoV-2/human/USA/UT-00010/2020| complete genome
MT334531	n_f_primer	100	0	MT334531 |Severe acute respiratory syndrome coronavirus 2 isolate SARS-CoV-2/human/USA/UT-00012/2020| complete genome
MT334533	n_f_primer	100	0	MT334533 |Severe acute respiratory syndrome coronavirus 2 isolate SARS-CoV-2/human/USA/UT-00014/2020| complete genome
MT334534	n_f_primer	100	0	MT334534 |Severe acute respiratory syndrome coronavirus 2 isolate SARS-CoV-2/human/USA/UT-00015/2020| complete genome
MT334535	n_f_primer	100	0	MT334535 |Severe acute respiratory syndrome coronavirus 2 isolate SARS-CoV-2/human/USA/UT-00016/2020| complete genome
MT334536	n_f_primer	100	0	MT334536 |Severe acute respiratory syndrome coronavirus 2 isolate SARS-CoV-2/human/USA/UT-00017/2020| complete genome
MT334537	n_f_primer	100	0	MT334537 |Severe acute respiratory syndrome coronavirus 2 isolate SARS-CoV-2/human/USA/UT-00019/2020| complete genome
MT334538	n_f_primer	100	0	MT334538 |Severe acute respiratory syndrome coronavirus 2 isolate SARS-CoV-2/human/USA/UT-00020/2020| complete genome
MT334539	n_f_primer	100	0	MT334539 |Severe acute respiratory syndrome coronavirus 2 isolate SARS-CoV-2/human/USA/UT-00021/2020| complete genome
MT334540	n_f_primer	100	0	MT334540 |Severe acute respiratory syndrome coronavirus 2 isolate SARS-CoV-2/human/USA/UT-00022/2020| complete genome
MT334541	n_f_primer	100	0	MT334541 |Severe acute respiratory syndrome coronavirus 2 isolate SARS-CoV-2/human/USA/UT-00023/2020| complete genome
MT334542	n_f_primer	100	0	MT334542 |Severe acute respiratory syndrome coronavirus 2 isolate SARS-CoV-2/human/USA/UT-00025/2020| complete genome
MT334544	n_f_primer	100	0	MT334544 |Severe acute respiratory syndrome coronavirus 2 isolate SARS-CoV-2/human/USA/UT-00028/2020| complete genome
MT334546	n_f_primer	100	0	MT334546 |Severe acute respiratory syndrome coronavirus 2 isolate SARS-CoV-2/human/USA/UT-00032/2020| complete genome
MT334547	n_f_primer	100	0	MT334547 |Severe acute respiratory syndrome coronavirus 2 isolate SARS-CoV-2/human/USA/UT-00033/2020| complete genome
MT334557	n_f_primer	100	0	MT334557 |Severe acute respiratory syndrome coronavirus 2 isolate SARS-CoV-2/human/USA/UT-00290/2020| complete genome
MT334561	n_f_primer	100	0	MT334561 |Severe acute respiratory syndrome coronavirus 2 isolate SARS-CoV-2/human/USA/UT-00301/2020| complete genome
MT339039	n_f_primer	100	0	MT339039 |Severe acute respiratory syndrome coronavirus 2 isolate SARS-CoV-2/human/USA/AZ-ASU2922/2020| complete genome
MT339040	n_f_primer	100	0	MT339040 |Severe acute respiratory syndrome coronavirus 2 isolate SARS-CoV-2/human/USA/AZ-ASU2923/2020| complete genome
MT339041	n_f_primer	100	0	MT339041 |Severe acute respiratory syndrome coronavirus 2 isolate SARS-CoV-2/human/USA/AZ-ASU2936/2020| complete genome
MT339043	n_f_primer	100	0	MT339043 |Severe acute respiratory syndrome coronavirus 2 isolate SARS-CoV-2/human/USA/VA-DCLS-0014/2020| complete genome
MT344944	n_f_primer	100	0	MT344944 |Severe acute respiratory syndrome coronavirus 2 isolate SARS-CoV-2/human/USA/CT_9849/2020| complete genome
MT344945	n_f_primer	100	0	MT344945 |Severe acute respiratory syndrome coronavirus 2 isolate SARS-CoV-2/human/USA/GA_2070/2020| complete genome
MT344946	n_f_primer	100	0	MT344946 |Severe acute respiratory syndrome coronavirus 2 isolate SARS-CoV-2/human/USA/GA_2147/2020| complete genome
MT344947	n_f_primer	100	0	MT344947 |Severe acute respiratory syndrome coronavirus 2 isolate SARS-CoV-2/human/USA/GA_2275/2020| complete genome
MT344948	n_f_primer	100	0	MT344948 |Severe acute respiratory syndrome coronavirus 2 isolate SARS-CoV-2/human/USA/HI_4970/2020| complete genome
MT344949	n_f_primer	100	0	MT344949 |Severe acute respiratory syndrome coronavirus 2 isolate SARS-CoV-2/human/USA/HI_7881/2020| complete genome
MT344950	n_f_primer	100	0	MT344950 |Severe acute respiratory syndrome coronavirus 2 isolate SARS-CoV-2/human/USA/IN_72003/2020| complete genome
MT344951	n_f_primer	100	0	MT344951 |Severe acute respiratory syndrome coronavirus 2 isolate SARS-CoV-2/human/USA/IN_82003/2020| complete genome
MT344952	n_f_primer	100	0	MT344952 |Severe acute respiratory syndrome coronavirus 2 isolate SARS-CoV-2/human/USA/IN_92003/2020| complete genome
MT344953	n_f_primer	100	0	MT344953 |Severe acute respiratory syndrome coronavirus 2 isolate SARS-CoV-2/human/USA/MD_0027/2020| complete genome
MT344954	n_f_primer	100	0	MT344954 |Severe acute respiratory syndrome coronavirus 2 isolate SARS-CoV-2/human/USA/MN_0100/2020| complete genome
MT344955	n_f_primer	100	0	MT344955 |Severe acute respiratory syndrome coronavirus 2 isolate SARS-CoV-2/human/USA/OH_0019/2020| complete genome
MT344956	n_f_primer	100	0	MT344956 |Severe acute respiratory syndrome coronavirus 2 isolate SARS-CoV-2/human/USA/OH_0020/2020| complete genome
MT344957	n_f_primer	100	0	MT344957 |Severe acute respiratory syndrome coronavirus 2 isolate SARS-CoV-2/human/USA/PA_2734/2020| complete genome
MT344958	n_f_primer	100	0	MT344958 |Severe acute respiratory syndrome coronavirus 2 isolate SARS-CoV-2/human/USA/PA_2735/2020| complete genome
MT344959	n_f_primer	100	0	MT344959 |Severe acute respiratory syndrome coronavirus 2 isolate SARS-CoV-2/human/USA/PA_2887/2020| complete genome
MT344960	n_f_primer	100	0	MT344960 |Severe acute respiratory syndrome coronavirus 2 isolate SARS-CoV-2/human/USA/RI_0882/2020| complete genome
MT344961	n_f_primer	100	0	MT344961 |Severe acute respiratory syndrome coronavirus 2 isolate SARS-CoV-2/human/USA/NV_0016/2020| complete genome
MT344962	n_f_primer	100	0	MT344962 |Severe acute respiratory syndrome coronavirus 2 isolate SARS-CoV-2/human/USA/MN_0101/2020| complete genome
MT344963	n_f_primer	100	0	MT344963 |Severe acute respiratory syndrome coronavirus 2 isolate SARS-CoV-2/human/USA/NC_0025/2020| complete genome
MT345798	n_f_primer	100	0	MT345798 |Severe acute respiratory syndrome coronavirus 2 isolate SARS-CoV-2/human/USA/WA-UW-2091/2020| complete genome
MT345799	n_f_primer	100	0	MT345799 |Severe acute respiratory syndrome coronavirus 2 isolate SARS-CoV-2/human/USA/WA-UW-2169/2020| complete genome
MT345801	n_f_primer	100	0	MT345801 |Severe acute respiratory syndrome coronavirus 2 isolate SARS-CoV-2/human/USA/WA-UW-2131/2020| complete genome
MT345802	n_f_primer	100	0	MT345802 |Severe acute respiratory syndrome coronavirus 2 isolate SARS-CoV-2/human/USA/UNKNOWN-UW-2069/2020| complete genome
MT345803	n_f_primer	100	0	MT345803 |Severe acute respiratory syndrome coronavirus 2 isolate SARS-CoV-2/human/USA/ID-UW-2127/2020| complete genome
MT345805	n_f_primer	100	0	MT345805 |Severe acute respiratory syndrome coronavirus 2 isolate SARS-CoV-2/human/USA/WA-UW-2078/2020| complete genome
MT345806	n_f_primer	100	0	MT345806 |Severe acute respiratory syndrome coronavirus 2 isolate SARS-CoV-2/human/USA/WA-UW-2087/2020| complete genome
MT345808	n_f_primer	100	0	MT345808 |Severe acute respiratory syndrome coronavirus 2 isolate SARS-CoV-2/human/USA/WA-UW-2132/2020| complete genome
MT345809	n_f_primer	100	0	MT345809 |Severe acute respiratory syndrome coronavirus 2 isolate SARS-CoV-2/human/USA/WA-UW-2119/2020| complete genome
MT345811	n_f_primer	100	0	MT345811 |Severe acute respiratory syndrome coronavirus 2 isolate SARS-CoV-2/human/USA/WA-UW-2108/2020| complete genome
MT345812	n_f_primer	100	0	MT345812 |Severe acute respiratory syndrome coronavirus 2 isolate SARS-CoV-2/human/USA/WA-UW-2094/2020| complete genome
MT345814	n_f_primer	100	0	MT345814 |Severe acute respiratory syndrome coronavirus 2 isolate SARS-CoV-2/human/USA/WA-UW-2104/2020| complete genome
MT345815	n_f_primer	100	0	MT345815 |Severe acute respiratory syndrome coronavirus 2 isolate SARS-CoV-2/human/USA/WA-UW-2137/2020| complete genome
MT345816	n_f_primer	100	0	MT345816 |Severe acute respiratory syndrome coronavirus 2 isolate SARS-CoV-2/human/USA/UNKNOWN-UW-2139/2020| complete genome
MT345817	n_f_primer	100	0	MT345817 |Severe acute respiratory syndrome coronavirus 2 isolate SARS-CoV-2/human/USA/ID-UW-2134/2020| complete genome
MT345819	n_f_primer	100	0	MT345819 |Severe acute respiratory syndrome coronavirus 2 isolate SARS-CoV-2/human/USA/WA-UW-2112/2020| complete genome
MT345821	n_f_primer	100	0	MT345821 |Severe acute respiratory syndrome coronavirus 2 isolate SARS-CoV-2/human/USA/WA-UW-2100/2020| complete genome
MT345822	n_f_primer	100	0	MT345822 |Severe acute respiratory syndrome coronavirus 2 isolate SARS-CoV-2/human/USA/WA-UW-2141/2020| complete genome
MT345823	n_f_primer	100	0	MT345823 |Severe acute respiratory syndrome coronavirus 2 isolate SARS-CoV-2/human/USA/WA-UW-2164/2020| complete genome
MT345824	n_f_primer	100	0	MT345824 |Severe acute respiratory syndrome coronavirus 2 isolate SARS-CoV-2/human/USA/WA-UW-2140/2020| complete genome
MT345825	n_f_primer	100	0	MT345825 |Severe acute respiratory syndrome coronavirus 2 isolate SARS-CoV-2/human/USA/WA-UW-2145/2020| complete genome
MT345826	n_f_primer	100	0	MT345826 |Severe acute respiratory syndrome coronavirus 2 isolate SARS-CoV-2/human/USA/WA-UW-2144/2020| complete genome
MT345827	n_f_primer	100	0	MT345827 |Severe acute respiratory syndrome coronavirus 2 isolate SARS-CoV-2/human/USA/WA-UW-2146/2020| complete genome
MT345828	n_f_primer	100	0	MT345828 |Severe acute respiratory syndrome coronavirus 2 isolate SARS-CoV-2/human/USA/ID-UW-2160/2020| complete genome
MT345829	n_f_primer	100	0	MT345829 |Severe acute respiratory syndrome coronavirus 2 isolate SARS-CoV-2/human/USA/WA-UW-2142/2020| complete genome
MT345830	n_f_primer	100	0	MT345830 |Severe acute respiratory syndrome coronavirus 2 isolate SARS-CoV-2/human/USA/WA-UW-2149/2020| complete genome
MT345832	n_f_primer	100	0	MT345832 |Severe acute respiratory syndrome coronavirus 2 isolate SARS-CoV-2/human/USA/WA-UW-2181/2020| complete genome
MT345833	n_f_primer	100	0	MT345833 |Severe acute respiratory syndrome coronavirus 2 isolate SARS-CoV-2/human/USA/WA-UW-2203/2020| complete genome
MT345834	n_f_primer	100	0	MT345834 |Severe acute respiratory syndrome coronavirus 2 isolate SARS-CoV-2/human/USA/WA-UW-2240/2020| complete genome
MT345835	n_f_primer	100	0	MT345835 |Severe acute respiratory syndrome coronavirus 2 isolate SARS-CoV-2/human/USA/WA-UW-2244/2020| complete genome
MT345836	n_f_primer	100	0	MT345836 |Severe acute respiratory syndrome coronavirus 2 isolate SARS-CoV-2/human/USA/WA-UW-2228/2020| complete genome
MT345838	n_f_primer	100	0	MT345838 |Severe acute respiratory syndrome coronavirus 2 isolate SARS-CoV-2/human/USA/WA-UW-2236/2020| complete genome
MT345840	n_f_primer	100	0	MT345840 |Severe acute respiratory syndrome coronavirus 2 isolate SARS-CoV-2/human/USA/WA-UW-2249/2020| complete genome
MT345841	n_f_primer	100	0	MT345841 |Severe acute respiratory syndrome coronavirus 2 isolate SARS-CoV-2/human/USA/WA-UW-2247/2020| complete genome
MT345842	n_f_primer	100	0	MT345842 |Severe acute respiratory syndrome coronavirus 2 isolate SARS-CoV-2/human/USA/WA-UW-2250/2020| complete genome
MT345843	n_f_primer	100	0	MT345843 |Severe acute respiratory syndrome coronavirus 2 isolate SARS-CoV-2/human/USA/WA-UW-2179/2020| complete genome
MT345844	n_f_primer	100	0	MT345844 |Severe acute respiratory syndrome coronavirus 2 isolate SARS-CoV-2/human/USA/WA-UW-2180/2020| complete genome
MT345846	n_f_primer	100	0	MT345846 |Severe acute respiratory syndrome coronavirus 2 isolate SARS-CoV-2/human/USA/WA-UW-2234/2020| complete genome
MT345847	n_f_primer	100	0	MT345847 |Severe acute respiratory syndrome coronavirus 2 isolate SARS-CoV-2/human/USA/WA-UW-2253/2020| complete genome
MT345848	n_f_primer	100	0	MT345848 |Severe acute respiratory syndrome coronavirus 2 isolate SARS-CoV-2/human/USA/WA-UW-2238/2020| complete genome
MT345849	n_f_primer	100	0	MT345849 |Severe acute respiratory syndrome coronavirus 2 isolate SARS-CoV-2/human/USA/WA-UW-2235/2020| complete genome
MT345850	n_f_primer	100	0	MT345850 |Severe acute respiratory syndrome coronavirus 2 isolate SARS-CoV-2/human/USA/WA-UW-2193/2020| complete genome
MT345851	n_f_primer	100	0	MT345851 |Severe acute respiratory syndrome coronavirus 2 isolate SARS-CoV-2/human/USA/WA-UW-2232/2020| complete genome
MT345852	n_f_primer	100	0	MT345852 |Severe acute respiratory syndrome coronavirus 2 isolate SARS-CoV-2/human/USA/WA-UW-2192/2020| complete genome
MT345853	n_f_primer	100	0	MT345853 |Severe acute respiratory syndrome coronavirus 2 isolate SARS-CoV-2/human/USA/WA-UW-2230/2020| complete genome
MT345854	n_f_primer	100	0	MT345854 |Severe acute respiratory syndrome coronavirus 2 isolate SARS-CoV-2/human/USA/WA-UW-2219/2020| complete genome
MT345855	n_f_primer	100	0	MT345855 |Severe acute respiratory syndrome coronavirus 2 isolate SARS-CoV-2/human/USA/WA-UW-2245/2020| complete genome
MT345856	n_f_primer	100	0	MT345856 |Severe acute respiratory syndrome coronavirus 2 isolate SARS-CoV-2/human/USA/WA-UW-2218/2020| complete genome
MT345857	n_f_primer	100	0	MT345857 |Severe acute respiratory syndrome coronavirus 2 isolate SARS-CoV-2/human/USA/ID-UW-2198/2020| complete genome
MT345858	n_f_primer	100	0	MT345858 |Severe acute respiratory syndrome coronavirus 2 isolate SARS-CoV-2/human/USA/ID-UW-2174/2020| complete genome
MT345859	n_f_primer	100	0	MT345859 |Severe acute respiratory syndrome coronavirus 2 isolate SARS-CoV-2/human/USA/WA-UW-2215/2020| complete genome
MT345860	n_f_primer	100	0	MT345860 |Severe acute respiratory syndrome coronavirus 2 isolate SARS-CoV-2/human/USA/WA-UW-2214/2020| complete genome
MT345861	n_f_primer	100	0	MT345861 |Severe acute respiratory syndrome coronavirus 2 isolate SARS-CoV-2/human/USA/WA-UW-2212/2020| complete genome
MT345862	n_f_primer	100	0	MT345862 |Severe acute respiratory syndrome coronavirus 2 isolate SARS-CoV-2/human/USA/WA-UW-2213/2020| complete genome
MT345865	n_f_primer	100	0	MT345865 |Severe acute respiratory syndrome coronavirus 2 isolate SARS-CoV-2/human/USA/WA-UW-2208/2020| complete genome
MT345866	n_f_primer	100	0	MT345866 |Severe acute respiratory syndrome coronavirus 2 isolate SARS-CoV-2/human/USA/ID-UW-2255/2020| complete genome
MT345867	n_f_primer	100	0	MT345867 |Severe acute respiratory syndrome coronavirus 2 isolate SARS-CoV-2/human/USA/WA-UW-2258/2020| complete genome
MT345868	n_f_primer	100	0	MT345868 |Severe acute respiratory syndrome coronavirus 2 isolate SARS-CoV-2/human/USA/CT-UW-4344/2020| complete genome
MT345869	n_f_primer	100	0	MT345869 |Severe acute respiratory syndrome coronavirus 2 isolate SARS-CoV-2/human/USA/CT-UW-4346/2020| complete genome
MT345870	n_f_primer	100	0	MT345870 |Severe acute respiratory syndrome coronavirus 2 isolate SARS-CoV-2/human/USA/CT-UW-4347/2020| complete genome
MT345871	n_f_primer	100	0	MT345871 |Severe acute respiratory syndrome coronavirus 2 isolate SARS-CoV-2/human/USA/ID-UW-4355/2020| complete genome
MT345872	n_f_primer	100	0	MT345872 |Severe acute respiratory syndrome coronavirus 2 isolate SARS-CoV-2/human/USA/ID-UW-4357/2020| complete genome
MT345873	n_f_primer	100	0	MT345873 |Severe acute respiratory syndrome coronavirus 2 isolate SARS-CoV-2/human/USA/CT-UW-4366/2020| complete genome
MT345874	n_f_primer	100	0	MT345874 |Severe acute respiratory syndrome coronavirus 2 isolate SARS-CoV-2/human/USA/CT-UW-4372/2020| complete genome
MT345875	n_f_primer	100	0	MT345875 |Severe acute respiratory syndrome coronavirus 2 isolate SARS-CoV-2/human/USA/ID-UW-4375/2020| complete genome
MT345876	n_f_primer	100	0	MT345876 |Severe acute respiratory syndrome coronavirus 2 isolate SARS-CoV-2/human/USA/ID-UW-4378/2020| complete genome
MT345877	n_f_primer	100	0	MT345877 |Severe acute respiratory syndrome coronavirus 2 isolate SARS-CoV-2/human/USA/ID-UW-4380/2020| complete genome
MT345878	n_f_primer	100	0	MT345878 |Severe acute respiratory syndrome coronavirus 2 isolate SARS-CoV-2/human/USA/OR-UW-4388/2020| complete genome
MT345879	n_f_primer	100	0	MT345879 |Severe acute respiratory syndrome coronavirus 2 isolate SARS-CoV-2/human/USA/ID-UW-4396/2020| complete genome
MT345880	n_f_primer	100	0	MT345880 |Severe acute respiratory syndrome coronavirus 2 isolate SARS-CoV-2/human/USA/ID-UW-4400/2020| complete genome
MT345881	n_f_primer	100	0	MT345881 |Severe acute respiratory syndrome coronavirus 2 isolate SARS-CoV-2/human/USA/WA-UW-4404/2020| complete genome
MT345882	n_f_primer	100	0	MT345882 |Severe acute respiratory syndrome coronavirus 2 isolate SARS-CoV-2/human/USA/WA-UW-4406/2020| complete genome
MT345883	n_f_primer	100	0	MT345883 |Severe acute respiratory syndrome coronavirus 2 isolate SARS-CoV-2/human/USA/WA-UW-4407/2020| complete genome
MT345884	n_f_primer	100	0	MT345884 |Severe acute respiratory syndrome coronavirus 2 isolate SARS-CoV-2/human/USA/ID-UW-4424/2020| complete genome
MT345885	n_f_primer	100	0	MT345885 |Severe acute respiratory syndrome coronavirus 2 isolate SARS-CoV-2/human/USA/ID-UW-4427/2020| complete genome
MT345886	n_f_primer	100	0	MT345886 |Severe acute respiratory syndrome coronavirus 2 isolate SARS-CoV-2/human/USA/ID-UW-4433/2020| complete genome
MT345887	n_f_primer	100	0	MT345887 |Severe acute respiratory syndrome coronavirus 2 isolate SARS-CoV-2/human/USA/ID-UW-4448/2020| complete genome
MT345888	n_f_primer	100	0	MT345888 |Severe acute respiratory syndrome coronavirus 2 isolate SARS-CoV-2/human/USA/ID-UW-4461/2020| complete genome
MT350236	n_f_primer	100	0	MT350236 |Severe acute respiratory syndrome coronavirus 2 isolate SARS-CoV-2/human/USA/VA-DCLS-0041/2020| complete genome
MT350237	n_f_primer	100	0	MT350237 |Severe acute respiratory syndrome coronavirus 2 isolate SARS-CoV-2/human/USA/VA-DCLS-0047/2020| complete genome
MT350238	n_f_primer	100	0	MT350238 |Severe acute respiratory syndrome coronavirus 2 isolate SARS-CoV-2/human/USA/VA-DCLS-0048/2020| complete genome
MT350239	n_f_primer	100	0	MT350239 |Severe acute respiratory syndrome coronavirus 2 isolate SARS-CoV-2/human/USA/VA-DCLS-0049/2020| complete genome
MT350240	n_f_primer	100	0	MT350240 |Severe acute respiratory syndrome coronavirus 2 isolate SARS-CoV-2/human/USA/VA-DCLS-0050/2020| complete genome
MT350241	n_f_primer	100	0	MT350241 |Severe acute respiratory syndrome coronavirus 2 isolate SARS-CoV-2/human/USA/VA-DCLS-0051/2020| complete genome
MT350242	n_f_primer	100	0	MT350242 |Severe acute respiratory syndrome coronavirus 2 isolate SARS-CoV-2/human/USA/VA-DCLS-0052/2020| complete genome
MT350243	n_f_primer	100	0	MT350243 |Severe acute respiratory syndrome coronavirus 2 isolate SARS-CoV-2/human/USA/VA-DCLS-0053/2020| complete genome
MT350244	n_f_primer	100	0	MT350244 |Severe acute respiratory syndrome coronavirus 2 isolate SARS-CoV-2/human/USA/VA-DCLS-0054/2020| complete genome
MT350245	n_f_primer	100	0	MT350245 |Severe acute respiratory syndrome coronavirus 2 isolate SARS-CoV-2/human/USA/VA-DCLS-0055/2020| complete genome
MT350246	n_f_primer	100	0	MT350246 |Severe acute respiratory syndrome coronavirus 2 isolate SARS-CoV-2/human/USA/VA-DCLS-0056/2020| complete genome
MT350247	n_f_primer	100	0	MT350247 |Severe acute respiratory syndrome coronavirus 2 isolate SARS-CoV-2/human/USA/VA-DCLS-0057/2020| complete genome
MT350248	n_f_primer	100	0	MT350248 |Severe acute respiratory syndrome coronavirus 2 isolate SARS-CoV-2/human/USA/VA-DCLS-0058/2020| complete genome
MT350249	n_f_primer	100	0	MT350249 |Severe acute respiratory syndrome coronavirus 2 isolate SARS-CoV-2/human/USA/VA-DCLS-0059/2020| complete genome
MT350250	n_f_primer	100	0	MT350250 |Severe acute respiratory syndrome coronavirus 2 isolate SARS-CoV-2/human/USA/VA-DCLS-0060/2020| complete genome
MT350251	n_f_primer	100	0	MT350251 |Severe acute respiratory syndrome coronavirus 2 isolate SARS-CoV-2/human/USA/VA-DCLS-0061/2020| complete genome
MT350252	n_f_primer	100	0	MT350252 |Severe acute respiratory syndrome coronavirus 2 isolate SARS-CoV-2/human/USA/VA-DCLS-0063/2020| complete genome
MT350253	n_f_primer	100	0	MT350253 |Severe acute respiratory syndrome coronavirus 2 isolate SARS-CoV-2/human/USA/VA-DCLS-0064/2020| complete genome
MT350254	n_f_primer	100	0	MT350254 |Severe acute respiratory syndrome coronavirus 2 isolate SARS-CoV-2/human/USA/VA-DCLS-0065/2020| complete genome
MT350255	n_f_primer	100	0	MT350255 |Severe acute respiratory syndrome coronavirus 2 isolate SARS-CoV-2/human/USA/VA-DCLS-0066/2020| complete genome
MT350256	n_f_primer	100	0	MT350256 |Severe acute respiratory syndrome coronavirus 2 isolate SARS-CoV-2/human/USA/VA-DCLS-0067/2020| complete genome
MT350257	n_f_primer	100	0	MT350257 |Severe acute respiratory syndrome coronavirus 2 isolate SARS-CoV-2/human/USA/VA-DCLS-0068/2020| complete genome
MT350263	n_f_primer	100	0	MT350263 |Severe acute respiratory syndrome coronavirus 2 isolate SARS-CoV-2/human/USA/USA-WA_0480/2020| complete genome
MT350264	n_f_primer	100	0	MT350264 |Severe acute respiratory syndrome coronavirus 2 isolate SARS-CoV-2/human/USA/USA-WA_0428/2020| complete genome
MT350265	n_f_primer	100	0	MT350265 |Severe acute respiratory syndrome coronavirus 2 isolate SARS-CoV-2/human/USA/USA-WA_0427/2020| complete genome
MT350266	n_f_primer	100	0	MT350266 |Severe acute respiratory syndrome coronavirus 2 isolate SARS-CoV-2/human/USA/USA-WA_0434/2020| complete genome
MT350267	n_f_primer	100	0	MT350267 |Severe acute respiratory syndrome coronavirus 2 isolate SARS-CoV-2/human/USA/USA-WA_0442/2020| complete genome
MT350268	n_f_primer	100	0	MT350268 |Severe acute respiratory syndrome coronavirus 2 isolate SARS-CoV-2/human/USA/USA-WA_0418/2020| complete genome
MT350269	n_f_primer	100	0	MT350269 |Severe acute respiratory syndrome coronavirus 2 isolate SARS-CoV-2/human/USA/USA-WA_0797/2020| complete genome
MT350270	n_f_primer	100	0	MT350270 |Severe acute respiratory syndrome coronavirus 2 isolate SARS-CoV-2/human/USA/USA-WA_0432/2020| complete genome
MT350271	n_f_primer	100	0	MT350271 |Severe acute respiratory syndrome coronavirus 2 isolate SARS-CoV-2/human/USA/USA-WA_0457/2020| complete genome
MT350272	n_f_primer	100	0	MT350272 |Severe acute respiratory syndrome coronavirus 2 isolate SARS-CoV-2/human/USA/USA-WA_0448/2020| complete genome
MT350273	n_f_primer	100	0	MT350273 |Severe acute respiratory syndrome coronavirus 2 isolate SARS-CoV-2/human/USA/USA-WA_0478/2020| complete genome
MT350274	n_f_primer	100	0	MT350274 |Severe acute respiratory syndrome coronavirus 2 isolate SARS-CoV-2/human/USA/USA-WA_0422/2020| complete genome
MT350275	n_f_primer	100	0	MT350275 |Severe acute respiratory syndrome coronavirus 2 isolate SARS-CoV-2/human/USA/USA-WA_0484/2020| complete genome
MT350276	n_f_primer	100	0	MT350276 |Severe acute respiratory syndrome coronavirus 2 isolate SARS-CoV-2/human/USA/USA-WA_0429/2020| complete genome
MT350277	n_f_primer	100	0	MT350277 |Severe acute respiratory syndrome coronavirus 2 isolate SARS-CoV-2/human/USA/USA-WA_0441/2020| complete genome
MT350278	n_f_primer	100	0	MT350278 |Severe acute respiratory syndrome coronavirus 2 isolate SARS-CoV-2/human/USA/USA-WA_0440/2020| complete genome
MT350279	n_f_primer	100	0	MT350279 |Severe acute respiratory syndrome coronavirus 2 isolate SARS-CoV-2/human/USA/USA-WA_0711/2020| complete genome
MT350280	n_f_primer	100	0	MT350280 |Severe acute respiratory syndrome coronavirus 2 isolate SARS-CoV-2/human/USA/USA-WA_0447/2020| complete genome
MT350282	n_f_primer	100	0	MT350282 |Severe acute respiratory syndrome coronavirus 2 isolate SARS-CoV-2/human/BRA/SP02cc/2020| complete genome
MT358401	n_f_primer	100	0	MT358401 |Severe acute respiratory syndrome coronavirus 2 isolate SARS-CoV-2/human/USA/LA096/2020| complete genome
MT358402	n_f_primer	100	0	MT358402 |Severe acute respiratory syndrome coronavirus 2 isolate SARS-CoV-2/human/USA/LA097/2020| complete genome
MT358637	n_f_primer	100	0	MT358637 |Severe acute respiratory syndrome coronavirus 2 isolate SARS-CoV-2/human/IND/GBRC1/2020| complete genome
MT358644	n_f_primer	100	0	MT358644 |Severe acute respiratory syndrome coronavirus 2 isolate SARS-CoV-2/human/USA/WA-UW-4180/2020| complete genome
MT358645	n_f_primer	100	0	MT358645 |Severe acute respiratory syndrome coronavirus 2 isolate SARS-CoV-2/human/USA/WA-UW-4188/2020| complete genome
MT358646	n_f_primer	100	0	MT358646 |Severe acute respiratory syndrome coronavirus 2 isolate SARS-CoV-2/human/USA/WA-UW-4197/2020| complete genome
MT358647	n_f_primer	100	0	MT358647 |Severe acute respiratory syndrome coronavirus 2 isolate SARS-CoV-2/human/USA/WA-UW-4213/2020| complete genome
MT358648	n_f_primer	100	0	MT358648 |Severe acute respiratory syndrome coronavirus 2 isolate SARS-CoV-2/human/USA/WA-UW-4217/2020| complete genome
MT358649	n_f_primer	100	0	MT358649 |Severe acute respiratory syndrome coronavirus 2 isolate SARS-CoV-2/human/USA/WA-UW-4227/2020| complete genome
MT358650	n_f_primer	100	0	MT358650 |Severe acute respiratory syndrome coronavirus 2 isolate SARS-CoV-2/human/USA/WA-UW-4228/2020| complete genome
MT358651	n_f_primer	100	0	MT358651 |Severe acute respiratory syndrome coronavirus 2 isolate SARS-CoV-2/human/USA/CT-UW-4238/2020| complete genome
MT358652	n_f_primer	100	0	MT358652 |Severe acute respiratory syndrome coronavirus 2 isolate SARS-CoV-2/human/USA/ID-UW-4239/2020| complete genome
MT358653	n_f_primer	100	0	MT358653 |Severe acute respiratory syndrome coronavirus 2 isolate SARS-CoV-2/human/USA/CT-UW-4244/2020| complete genome
MT358654	n_f_primer	100	0	MT358654 |Severe acute respiratory syndrome coronavirus 2 isolate SARS-CoV-2/human/USA/CT-UW-4251/2020| complete genome
MT358655	n_f_primer	100	0	MT358655 |Severe acute respiratory syndrome coronavirus 2 isolate SARS-CoV-2/human/USA/ID-UW-4266/2020| complete genome
MT358656	n_f_primer	100	0	MT358656 |Severe acute respiratory syndrome coronavirus 2 isolate SARS-CoV-2/human/USA/WA-UW-4281/2020| complete genome
MT358657	n_f_primer	100	0	MT358657 |Severe acute respiratory syndrome coronavirus 2 isolate SARS-CoV-2/human/USA/WA-UW-4289/2020| complete genome
MT358658	n_f_primer	100	0	MT358658 |Severe acute respiratory syndrome coronavirus 2 isolate SARS-CoV-2/human/USA/WA-UW-4290/2020| complete genome
MT358659	n_f_primer	100	0	MT358659 |Severe acute respiratory syndrome coronavirus 2 isolate SARS-CoV-2/human/USA/WA-UW-4291/2020| complete genome
MT358660	n_f_primer	100	0	MT358660 |Severe acute respiratory syndrome coronavirus 2 isolate SARS-CoV-2/human/USA/WA-UW-4292/2020| complete genome
MT358661	n_f_primer	100	0	MT358661 |Severe acute respiratory syndrome coronavirus 2 isolate SARS-CoV-2/human/USA/OR-UW-4300/2020| complete genome
MT358662	n_f_primer	100	0	MT358662 |Severe acute respiratory syndrome coronavirus 2 isolate SARS-CoV-2/human/USA/WA-UW-4315/2020| complete genome
MT358663	n_f_primer	100	0	MT358663 |Severe acute respiratory syndrome coronavirus 2 isolate SARS-CoV-2/human/USA/WA-UW-4316/2020| complete genome
MT358664	n_f_primer	100	0	MT358664 |Severe acute respiratory syndrome coronavirus 2 isolate SARS-CoV-2/human/USA/WA-UW-4318/2020| complete genome
MT358665	n_f_primer	100	0	MT358665 |Severe acute respiratory syndrome coronavirus 2 isolate SARS-CoV-2/human/USA/WA-UW-4321/2020| complete genome
MT358666	n_f_primer	100	0	MT358666 |Severe acute respiratory syndrome coronavirus 2 isolate SARS-CoV-2/human/USA/WA-UW-4322/2020| complete genome
MT358667	n_f_primer	100	0	MT358667 |Severe acute respiratory syndrome coronavirus 2 isolate SARS-CoV-2/human/USA/WA-UW-4324/2020| complete genome
MT358668	n_f_primer	100	0	MT358668 |Severe acute respiratory syndrome coronavirus 2 isolate SARS-CoV-2/human/USA/WA-UW-4326/2020| complete genome
MT358669	n_f_primer	100	0	MT358669 |Severe acute respiratory syndrome coronavirus 2 isolate SARS-CoV-2/human/USA/WA-UW-4329/2020| complete genome
MT358670	n_f_primer	100	0	MT358670 |Severe acute respiratory syndrome coronavirus 2 isolate SARS-CoV-2/human/USA/WA-UW-4330/2020| complete genome
MT358671	n_f_primer	100	0	MT358671 |Severe acute respiratory syndrome coronavirus 2 isolate SARS-CoV-2/human/USA/WA-UW-4335/2020| complete genome
MT358672	n_f_primer	100	0	MT358672 |Severe acute respiratory syndrome coronavirus 2 isolate SARS-CoV-2/human/USA/WA-UW-4340/2020| complete genome
MT358673	n_f_primer	100	0	MT358673 |Severe acute respiratory syndrome coronavirus 2 isolate SARS-CoV-2/human/USA/CT-UW-4341/2020| complete genome
MT358674	n_f_primer	100	0	MT358674 |Severe acute respiratory syndrome coronavirus 2 isolate SARS-CoV-2/human/USA/WA-UW-3809/2020| complete genome
MT358675	n_f_primer	100	0	MT358675 |Severe acute respiratory syndrome coronavirus 2 isolate SARS-CoV-2/human/USA/WA-UW-3810/2020| complete genome
MT358677	n_f_primer	100	0	MT358677 |Severe acute respiratory syndrome coronavirus 2 isolate SARS-CoV-2/human/USA/WA-UW-3814/2020| complete genome
MT358678	n_f_primer	100	0	MT358678 |Severe acute respiratory syndrome coronavirus 2 isolate SARS-CoV-2/human/USA/WA-UW-3815/2020| complete genome
MT358679	n_f_primer	100	0	MT358679 |Severe acute respiratory syndrome coronavirus 2 isolate SARS-CoV-2/human/USA/WA-UW-3816/2020| complete genome
MT358680	n_f_primer	100	0	MT358680 |Severe acute respiratory syndrome coronavirus 2 isolate SARS-CoV-2/human/USA/WA-UW-3819/2020| complete genome
MT358681	n_f_primer	100	0	MT358681 |Severe acute respiratory syndrome coronavirus 2 isolate SARS-CoV-2/human/USA/WA-UW-3826/2020| complete genome
MT358682	n_f_primer	100	0	MT358682 |Severe acute respiratory syndrome coronavirus 2 isolate SARS-CoV-2/human/USA/WA-UW-3827/2020| complete genome
MT358683	n_f_primer	100	0	MT358683 |Severe acute respiratory syndrome coronavirus 2 isolate SARS-CoV-2/human/USA/WA-UW-3828/2020| complete genome
MT358684	n_f_primer	100	0	MT358684 |Severe acute respiratory syndrome coronavirus 2 isolate SARS-CoV-2/human/USA/WA-UW-3829/2020| complete genome
MT358685	n_f_primer	100	0	MT358685 |Severe acute respiratory syndrome coronavirus 2 isolate SARS-CoV-2/human/USA/WA-UW-3832/2020| complete genome
MT358687	n_f_primer	100	0	MT358687 |Severe acute respiratory syndrome coronavirus 2 isolate SARS-CoV-2/human/USA/WA-UW-3834/2020| complete genome
MT358688	n_f_primer	100	0	MT358688 |Severe acute respiratory syndrome coronavirus 2 isolate SARS-CoV-2/human/USA/WA-UW-3838/2020| complete genome
MT358689	n_f_primer	100	0	MT358689 |Severe acute respiratory syndrome coronavirus 2 isolate SARS-CoV-2/human/USA/WA-UW-3839/2020| complete genome
MT358690	n_f_primer	100	0	MT358690 |Severe acute respiratory syndrome coronavirus 2 isolate SARS-CoV-2/human/USA/WA-UW-3841/2020| complete genome
MT358691	n_f_primer	100	0	MT358691 |Severe acute respiratory syndrome coronavirus 2 isolate SARS-CoV-2/human/USA/WA-UW-3843/2020| complete genome
MT358692	n_f_primer	100	0	MT358692 |Severe acute respiratory syndrome coronavirus 2 isolate SARS-CoV-2/human/USA/WA-UW-3844/2020| complete genome
MT358693	n_f_primer	100	0	MT358693 |Severe acute respiratory syndrome coronavirus 2 isolate SARS-CoV-2/human/USA/CT-UW-3845/2020| complete genome
MT358694	n_f_primer	100	0	MT358694 |Severe acute respiratory syndrome coronavirus 2 isolate SARS-CoV-2/human/USA/WA-UW-3850/2020| complete genome
MT358695	n_f_primer	100	0	MT358695 |Severe acute respiratory syndrome coronavirus 2 isolate SARS-CoV-2/human/USA/WA-UW-3855/2020| complete genome
MT358696	n_f_primer	100	0	MT358696 |Severe acute respiratory syndrome coronavirus 2 isolate SARS-CoV-2/human/USA/WA-UW-3858/2020| complete genome
MT358697	n_f_primer	100	0	MT358697 |Severe acute respiratory syndrome coronavirus 2 isolate SARS-CoV-2/human/USA/WA-UW-3862/2020| complete genome
MT358698	n_f_primer	100	0	MT358698 |Severe acute respiratory syndrome coronavirus 2 isolate SARS-CoV-2/human/USA/WA-UW-3868/2020| complete genome
MT358699	n_f_primer	100	0	MT358699 |Severe acute respiratory syndrome coronavirus 2 isolate SARS-CoV-2/human/USA/WA-UW-3871/2020| complete genome
MT358700	n_f_primer	100	0	MT358700 |Severe acute respiratory syndrome coronavirus 2 isolate SARS-CoV-2/human/USA/WA-UW-3880/2020| complete genome
MT358701	n_f_primer	100	0	MT358701 |Severe acute respiratory syndrome coronavirus 2 isolate SARS-CoV-2/human/USA/WA-UW-3881/2020| complete genome
MT358702	n_f_primer	100	0	MT358702 |Severe acute respiratory syndrome coronavirus 2 isolate SARS-CoV-2/human/USA/WA-UW-3883/2020| complete genome
MT358703	n_f_primer	100	0	MT358703 |Severe acute respiratory syndrome coronavirus 2 isolate SARS-CoV-2/human/USA/ID-UW-3888/2020| complete genome
MT358705	n_f_primer	100	0	MT358705 |Severe acute respiratory syndrome coronavirus 2 isolate SARS-CoV-2/human/USA/ID-UW-4486/2020| complete genome
MT358706	n_f_primer	100	0	MT358706 |Severe acute respiratory syndrome coronavirus 2 isolate SARS-CoV-2/human/USA/WA-UW-4499/2020| complete genome
MT358707	n_f_primer	100	0	MT358707 |Severe acute respiratory syndrome coronavirus 2 isolate SARS-CoV-2/human/USA/WA-UW-4500/2020| complete genome
MT358708	n_f_primer	100	0	MT358708 |Severe acute respiratory syndrome coronavirus 2 isolate SARS-CoV-2/human/USA/WA-UW-3889/2020| complete genome
MT358709	n_f_primer	100	0	MT358709 |Severe acute respiratory syndrome coronavirus 2 isolate SARS-CoV-2/human/USA/ID-UW-3892/2020| complete genome
MT358710	n_f_primer	100	0	MT358710 |Severe acute respiratory syndrome coronavirus 2 isolate SARS-CoV-2/human/USA/WA-UW-3895/2020| complete genome
MT358711	n_f_primer	100	0	MT358711 |Severe acute respiratory syndrome coronavirus 2 isolate SARS-CoV-2/human/USA/WA-UW-3900/2020| complete genome
MT358712	n_f_primer	100	0	MT358712 |Severe acute respiratory syndrome coronavirus 2 isolate SARS-CoV-2/human/USA/WA-UW-3903/2020| complete genome
MT358713	n_f_primer	100	0	MT358713 |Severe acute respiratory syndrome coronavirus 2 isolate SARS-CoV-2/human/USA/WA-UW-3908/2020| complete genome
MT358714	n_f_primer	100	0	MT358714 |Severe acute respiratory syndrome coronavirus 2 isolate SARS-CoV-2/human/USA/WA-UW-3911/2020| complete genome
MT358715	n_f_primer	100	0	MT358715 |Severe acute respiratory syndrome coronavirus 2 isolate SARS-CoV-2/human/USA/WA-UW-3918/2020| complete genome
MT358716	n_f_primer	100	0	MT358716 |Severe acute respiratory syndrome coronavirus 2 isolate SARS-CoV-2/human/USA/WA-UW-3923/2020| complete genome
MT358717	n_f_primer	100	0	MT358717 |Severe acute respiratory syndrome coronavirus 2 isolate SARS-CoV-2/human/USA/WA-UW-3932/2020| complete genome
MT358718	n_f_primer	100	0	MT358718 |Severe acute respiratory syndrome coronavirus 2 isolate SARS-CoV-2/human/USA/WA-UW-3935/2020| complete genome
MT358719	n_f_primer	100	0	MT358719 |Severe acute respiratory syndrome coronavirus 2 isolate SARS-CoV-2/human/USA/WA-UW-3939/2020| complete genome
MT358720	n_f_primer	100	0	MT358720 |Severe acute respiratory syndrome coronavirus 2 isolate SARS-CoV-2/human/USA/WA-UW-3940/2020| complete genome
MT358721	n_f_primer	100	0	MT358721 |Severe acute respiratory syndrome coronavirus 2 isolate SARS-CoV-2/human/USA/WA-UW-3941/2020| complete genome
MT358722	n_f_primer	100	0	MT358722 |Severe acute respiratory syndrome coronavirus 2 isolate SARS-CoV-2/human/USA/WA-UW-3942/2020| complete genome
MT358723	n_f_primer	100	0	MT358723 |Severe acute respiratory syndrome coronavirus 2 isolate SARS-CoV-2/human/USA/WA-UW-3946/2020| complete genome
MT358724	n_f_primer	100	0	MT358724 |Severe acute respiratory syndrome coronavirus 2 isolate SARS-CoV-2/human/USA/WA-UW-3950/2020| complete genome
MT358725	n_f_primer	100	0	MT358725 |Severe acute respiratory syndrome coronavirus 2 isolate SARS-CoV-2/human/USA/WA-UW-3954/2020| complete genome
MT358726	n_f_primer	100	0	MT358726 |Severe acute respiratory syndrome coronavirus 2 isolate SARS-CoV-2/human/USA/WA-UW-3959/2020| complete genome
MT358728	n_f_primer	100	0	MT358728 |Severe acute respiratory syndrome coronavirus 2 isolate SARS-CoV-2/human/USA/WA-UW-3964/2020| complete genome
MT358729	n_f_primer	100	0	MT358729 |Severe acute respiratory syndrome coronavirus 2 isolate SARS-CoV-2/human/USA/WA-UW-3969/2020| complete genome
MT358730	n_f_primer	100	0	MT358730 |Severe acute respiratory syndrome coronavirus 2 isolate SARS-CoV-2/human/USA/WA-UW-3983/2020| complete genome
MT358731	n_f_primer	100	0	MT358731 |Severe acute respiratory syndrome coronavirus 2 isolate SARS-CoV-2/human/USA/WA-UW-3984/2020| complete genome
MT358732	n_f_primer	100	0	MT358732 |Severe acute respiratory syndrome coronavirus 2 isolate SARS-CoV-2/human/USA/WA-UW-3985/2020| complete genome
MT358733	n_f_primer	100	0	MT358733 |Severe acute respiratory syndrome coronavirus 2 isolate SARS-CoV-2/human/USA/WA-UW-3986/2020| complete genome
MT358734	n_f_primer	100	0	MT358734 |Severe acute respiratory syndrome coronavirus 2 isolate SARS-CoV-2/human/USA/WA-UW-3988/2020| complete genome
MT358735	n_f_primer	100	0	MT358735 |Severe acute respiratory syndrome coronavirus 2 isolate SARS-CoV-2/human/USA/WA-UW-3989/2020| complete genome
MT358736	n_f_primer	100	0	MT358736 |Severe acute respiratory syndrome coronavirus 2 isolate SARS-CoV-2/human/USA/WA-UW-3990/2020| complete genome
MT358737	n_f_primer	100	0	MT358737 |Severe acute respiratory syndrome coronavirus 2 isolate SARS-CoV-2/human/USA/WA-UW-3994/2020| complete genome
MT358738	n_f_primer	100	0	MT358738 |Severe acute respiratory syndrome coronavirus 2 isolate SARS-CoV-2/human/USA/WA-UW-3996/2020| complete genome
MT358739	n_f_primer	100	0	MT358739 |Severe acute respiratory syndrome coronavirus 2 isolate SARS-CoV-2/human/USA/WA-UW-3997/2020| complete genome
MT358740	n_f_primer	100	0	MT358740 |Severe acute respiratory syndrome coronavirus 2 isolate SARS-CoV-2/human/USA/WA-UW-4035/2020| complete genome
MT358741	n_f_primer	100	0	MT358741 |Severe acute respiratory syndrome coronavirus 2 isolate SARS-CoV-2/human/USA/WA-UW-4038/2020| complete genome
MT358742	n_f_primer	100	0	MT358742 |Severe acute respiratory syndrome coronavirus 2 isolate SARS-CoV-2/human/USA/WA-UW-4039/2020| complete genome
MT358743	n_f_primer	100	0	MT358743 |Severe acute respiratory syndrome coronavirus 2 isolate SARS-CoV-2/human/USA/WA-UW-4068/2020| complete genome
MT358744	n_f_primer	100	0	MT358744 |Severe acute respiratory syndrome coronavirus 2 isolate SARS-CoV-2/human/USA/WA-UW-4082/2020| complete genome
MT358745	n_f_primer	100	0	MT358745 |Severe acute respiratory syndrome coronavirus 2 isolate SARS-CoV-2/human/USA/ID-UW-4100/2020| complete genome
MT358746	n_f_primer	100	0	MT358746 |Severe acute respiratory syndrome coronavirus 2 isolate SARS-CoV-2/human/USA/WA-UW-4105/2020| complete genome
MT358747	n_f_primer	100	0	MT358747 |Severe acute respiratory syndrome coronavirus 2 isolate SARS-CoV-2/human/USA/WA-UW-4109/2020| complete genome
MT358748	n_f_primer	100	0	MT358748 |Severe acute respiratory syndrome coronavirus 2 isolate SARS-CoV-2/human/USA/WA-UW-4111/2020| complete genome
MT359865	n_f_primer	100	0	MT359865 |Severe acute respiratory syndrome coronavirus 2 isolate SARS-CoV-2/human/ESP/VH000001133/2020| complete genome
MT359866	n_f_primer	100	0	MT359866 |Severe acute respiratory syndrome coronavirus 2 isolate SARS-CoV-2/human/ESP/VH198152683/2020| complete genome
MT365033	n_f_primer	100	0	MT365033 |Severe acute respiratory syndrome coronavirus 2 isolate SARS-CoV-2/tiger/NY/040420/2020| complete genome
MT370516	n_f_primer	100	0	MT370516 |Severe acute respiratory syndrome coronavirus 2 isolate SARS-CoV-2/human/TWN/CGMH-CGU-03/2020| complete genome
MT370518	n_f_primer	100	0	MT370518 |Severe acute respiratory syndrome coronavirus 2 isolate SARS-CoV-2/human/TWN/CGMH-CGU-05/2020| complete genome
MT370831	n_f_primer	100	0	MT370831 |Severe acute respiratory syndrome coronavirus 2 isolate SARS-CoV-2/human/USA/NY-PV08464/2020| complete genome
MT370833	n_f_primer	100	0	MT370833 |Severe acute respiratory syndrome coronavirus 2 isolate SARS-CoV-2/human/USA/NY-PV08432/2020| complete genome
MT370834	n_f_primer	100	0	MT370834 |Severe acute respiratory syndrome coronavirus 2 isolate SARS-CoV-2/human/USA/NY-PV08478/2020| complete genome
MT370835	n_f_primer	100	0	MT370835 |Severe acute respiratory syndrome coronavirus 2 isolate SARS-CoV-2/human/USA/NY-PV08426/2020| complete genome
MT370836	n_f_primer	100	0	MT370836 |Severe acute respiratory syndrome coronavirus 2 isolate SARS-CoV-2/human/USA/NY-PV08436/2020| complete genome
MT370837	n_f_primer	100	0	MT370837 |Severe acute respiratory syndrome coronavirus 2 isolate SARS-CoV-2/human/USA/NY-PV08486/2020| complete genome
MT370838	n_f_primer	100	0	MT370838 |Severe acute respiratory syndrome coronavirus 2 isolate SARS-CoV-2/human/USA/NY-PV08456/2020| complete genome
MT370839	n_f_primer	100	0	MT370839 |Severe acute respiratory syndrome coronavirus 2 isolate SARS-CoV-2/human/USA/NY-PV08124/2020| complete genome
MT370841	n_f_primer	100	0	MT370841 |Severe acute respiratory syndrome coronavirus 2 isolate SARS-CoV-2/human/USA/NY-PV08490/2020| complete genome
MT370842	n_f_primer	100	0	MT370842 |Severe acute respiratory syndrome coronavirus 2 isolate SARS-CoV-2/human/USA/NY2-PV08100/2020| complete genome
MT370843	n_f_primer	100	0	MT370843 |Severe acute respiratory syndrome coronavirus 2 isolate SARS-CoV-2/human/USA/NY-PV08121/2020| complete genome
MT370844	n_f_primer	100	0	MT370844 |Severe acute respiratory syndrome coronavirus 2 isolate SARS-CoV-2/human/USA/NY-PV08463/2020| complete genome
MT370845	n_f_primer	100	0	MT370845 |Severe acute respiratory syndrome coronavirus 2 isolate SARS-CoV-2/human/USA/NY-PV08492/2020| complete genome
MT370846	n_f_primer	100	0	MT370846 |Severe acute respiratory syndrome coronavirus 2 isolate SARS-CoV-2/human/USA/NY-PV08401/2020| complete genome
MT370848	n_f_primer	100	0	MT370848 |Severe acute respiratory syndrome coronavirus 2 isolate SARS-CoV-2/human/USA/NY-PV08441/2020| complete genome
MT370849	n_f_primer	100	0	MT370849 |Severe acute respiratory syndrome coronavirus 2 isolate SARS-CoV-2/human/USA/NY-PV08146/2020| complete genome
MT370850	n_f_primer	100	0	MT370850 |Severe acute respiratory syndrome coronavirus 2 isolate SARS-CoV-2/human/USA/NY-PV08500/2020| complete genome
MT370851	n_f_primer	100	0	MT370851 |Severe acute respiratory syndrome coronavirus 2 isolate SARS-CoV-2/human/USA/NY-PV09000/2020| complete genome
MT370852	n_f_primer	100	0	MT370852 |Severe acute respiratory syndrome coronavirus 2 isolate SARS-CoV-2/human/USA/NY-PV08137/2020| complete genome
MT370853	n_f_primer	100	0	MT370853 |Severe acute respiratory syndrome coronavirus 2 isolate SARS-CoV-2/human/USA/NY-PV08494/2020| complete genome
MT370854	n_f_primer	100	0	MT370854 |Severe acute respiratory syndrome coronavirus 2 isolate SARS-CoV-2/human/USA/NY-PV08127/2020| complete genome
MT370856	n_f_primer	100	0	MT370856 |Severe acute respiratory syndrome coronavirus 2 isolate SARS-CoV-2/human/USA/NY-PV08445/2020| complete genome
MT370857	n_f_primer	100	0	MT370857 |Severe acute respiratory syndrome coronavirus 2 isolate SARS-CoV-2/human/USA/NY-PV08148/2020| complete genome
MT370858	n_f_primer	100	0	MT370858 |Severe acute respiratory syndrome coronavirus 2 isolate SARS-CoV-2/human/USA/NY-PV08468/2020| complete genome
MT370859	n_f_primer	100	0	MT370859 |Severe acute respiratory syndrome coronavirus 2 isolate SARS-CoV-2/human/USA/NY-PV08403/2020| complete genome
MT370860	n_f_primer	100	0	MT370860 |Severe acute respiratory syndrome coronavirus 2 isolate SARS-CoV-2/human/USA/NY-PV08434/2020| complete genome
MT370861	n_f_primer	100	0	MT370861 |Severe acute respiratory syndrome coronavirus 2 isolate SARS-CoV-2/human/USA/NY-PV08109/2020| complete genome
MT370862	n_f_primer	100	0	MT370862 |Severe acute respiratory syndrome coronavirus 2 isolate SARS-CoV-2/human/USA/NY-PV08412/2020| complete genome
MT370863	n_f_primer	100	0	MT370863 |Severe acute respiratory syndrome coronavirus 2 isolate SARS-CoV-2/human/USA/NY-PV08471/2020| complete genome
MT370864	n_f_primer	100	0	MT370864 |Severe acute respiratory syndrome coronavirus 2 isolate SARS-CoV-2/human/USA/NY-PV08495/2020| complete genome
MT370865	n_f_primer	100	0	MT370865 |Severe acute respiratory syndrome coronavirus 2 isolate SARS-CoV-2/human/USA/NY-PV08453/2020| complete genome
MT370866	n_f_primer	100	0	MT370866 |Severe acute respiratory syndrome coronavirus 2 isolate SARS-CoV-2/human/USA/NY-PV08135/2020| complete genome
MT370868	n_f_primer	100	0	MT370868 |Severe acute respiratory syndrome coronavirus 2 isolate SARS-CoV-2/human/USA/NY-PV08485/2020| complete genome
MT370869	n_f_primer	100	0	MT370869 |Severe acute respiratory syndrome coronavirus 2 isolate SARS-CoV-2/human/USA/NY-PV08462/2020| complete genome
MT370870	n_f_primer	100	0	MT370870 |Severe acute respiratory syndrome coronavirus 2 isolate SARS-CoV-2/human/USA/NY-PV08469/2020| complete genome
MT370871	n_f_primer	100	0	MT370871 |Severe acute respiratory syndrome coronavirus 2 isolate SARS-CoV-2/human/USA/NY-PV08446/2020| complete genome
MT370872	n_f_primer	100	0	MT370872 |Severe acute respiratory syndrome coronavirus 2 isolate SARS-CoV-2/human/USA/NY-PV08491/2020| complete genome
MT370874	n_f_primer	100	0	MT370874 |Severe acute respiratory syndrome coronavirus 2 isolate SARS-CoV-2/human/USA/NY-PV08149/2020| complete genome
MT370875	n_f_primer	100	0	MT370875 |Severe acute respiratory syndrome coronavirus 2 isolate SARS-CoV-2/human/USA/NY-PV08473/2020| complete genome
MT370876	n_f_primer	100	0	MT370876 |Severe acute respiratory syndrome coronavirus 2 isolate SARS-CoV-2/human/USA/NY-PV08448/2020| complete genome
MT370877	n_f_primer	100	0	MT370877 |Severe acute respiratory syndrome coronavirus 2 isolate SARS-CoV-2/human/USA/NY-PV08474/2020| complete genome
MT370878	n_f_primer	100	0	MT370878 |Severe acute respiratory syndrome coronavirus 2 isolate SARS-CoV-2/human/USA/NY-PV08413/2020| complete genome
MT370880	n_f_primer	100	0	MT370880 |Severe acute respiratory syndrome coronavirus 2 isolate SARS-CoV-2/human/USA/NY-PV08428/2020| complete genome
MT370881	n_f_primer	100	0	MT370881 |Severe acute respiratory syndrome coronavirus 2 isolate SARS-CoV-2/human/USA/NY-PV08138/2020| complete genome
MT370882	n_f_primer	100	0	MT370882 |Severe acute respiratory syndrome coronavirus 2 isolate SARS-CoV-2/human/USA/NY-PV08481/2020| complete genome
MT370883	n_f_primer	100	0	MT370883 |Severe acute respiratory syndrome coronavirus 2 isolate SARS-CoV-2/human/USA/NY-PV08425/2020| complete genome
MT370885	n_f_primer	100	0	MT370885 |Severe acute respiratory syndrome coronavirus 2 isolate SARS-CoV-2/human/USA/NY-PV08461/2020| complete genome
MT370886	n_f_primer	100	0	MT370886 |Severe acute respiratory syndrome coronavirus 2 isolate SARS-CoV-2/human/USA/NY-PV08450/2020| complete genome
MT370888	n_f_primer	100	0	MT370888 |Severe acute respiratory syndrome coronavirus 2 isolate SARS-CoV-2/human/USA/NY-PV08498/2020| complete genome
MT370889	n_f_primer	100	0	MT370889 |Severe acute respiratory syndrome coronavirus 2 isolate SARS-CoV-2/human/USA/NY-PV08472/2020| complete genome
MT370890	n_f_primer	100	0	MT370890 |Severe acute respiratory syndrome coronavirus 2 isolate SARS-CoV-2/human/USA/NY-PV08477/2020| complete genome
MT370891	n_f_primer	100	0	MT370891 |Severe acute respiratory syndrome coronavirus 2 isolate SARS-CoV-2/human/USA/NY-PV08402/2020| complete genome
MT370892	n_f_primer	100	0	MT370892 |Severe acute respiratory syndrome coronavirus 2 isolate SARS-CoV-2/human/USA/NY-PV08122/2020| complete genome
MT370894	n_f_primer	100	0	MT370894 |Severe acute respiratory syndrome coronavirus 2 isolate SARS-CoV-2/human/USA/NY-PV08496/2020| complete genome
MT370895	n_f_primer	100	0	MT370895 |Severe acute respiratory syndrome coronavirus 2 isolate SARS-CoV-2/human/USA/NY-PV08415/2020| complete genome
MT370896	n_f_primer	100	0	MT370896 |Severe acute respiratory syndrome coronavirus 2 isolate SARS-CoV-2/human/USA/NY-PV08459/2020| complete genome
MT370897	n_f_primer	100	0	MT370897 |Severe acute respiratory syndrome coronavirus 2 isolate SARS-CoV-2/human/USA/NY-PV08452/2020| complete genome
MT370898	n_f_primer	100	0	MT370898 |Severe acute respiratory syndrome coronavirus 2 isolate SARS-CoV-2/human/USA/NY-PV08487/2020| complete genome
MT370899	n_f_primer	100	0	MT370899 |Severe acute respiratory syndrome coronavirus 2 isolate SARS-CoV-2/human/USA/NY-PV08455/2020| complete genome
MT370901	n_f_primer	100	0	MT370901 |Severe acute respiratory syndrome coronavirus 2 isolate SARS-CoV-2/human/USA/NY-PV08444/2020| complete genome
MT370902	n_f_primer	100	0	MT370902 |Severe acute respiratory syndrome coronavirus 2 isolate SARS-CoV-2/human/USA/NY-PV08449/2020| complete genome
MT370903	n_f_primer	100	0	MT370903 |Severe acute respiratory syndrome coronavirus 2 isolate SARS-CoV-2/human/USA/NY-PV08136/2020| complete genome
MT370904	n_f_primer	100	0	MT370904 |Severe acute respiratory syndrome coronavirus 2 isolate SARS-CoV-2/human/USA/NY1-PV08001/2020| complete genome
MT370905	n_f_primer	100	0	MT370905 |Severe acute respiratory syndrome coronavirus 2 isolate SARS-CoV-2/human/USA/NY-PV08150/2020| complete genome
MT370906	n_f_primer	100	0	MT370906 |Severe acute respiratory syndrome coronavirus 2 isolate SARS-CoV-2/human/USA/NY-PV08120/2020| complete genome
MT370907	n_f_primer	100	0	MT370907 |Severe acute respiratory syndrome coronavirus 2 isolate SARS-CoV-2/human/USA/NY-PV08416/2020| complete genome
MT370908	n_f_primer	100	0	MT370908 |Severe acute respiratory syndrome coronavirus 2 isolate SARS-CoV-2/human/USA/NY-PV08435/2020| complete genome
MT370909	n_f_primer	100	0	MT370909 |Severe acute respiratory syndrome coronavirus 2 isolate SARS-CoV-2/human/USA/NY-PV08489/2020| complete genome
MT370911	n_f_primer	100	0	MT370911 |Severe acute respiratory syndrome coronavirus 2 isolate SARS-CoV-2/human/USA/NY-PV08493/2020| complete genome
MT370912	n_f_primer	100	0	MT370912 |Severe acute respiratory syndrome coronavirus 2 isolate SARS-CoV-2/human/USA/NY-PV08427/2020| complete genome
MT370913	n_f_primer	100	0	MT370913 |Severe acute respiratory syndrome coronavirus 2 isolate SARS-CoV-2/human/USA/NY-PV08143/2020| complete genome
MT370914	n_f_primer	100	0	MT370914 |Severe acute respiratory syndrome coronavirus 2 isolate SARS-CoV-2/human/USA/NY-PV08447/2020| complete genome
MT370915	n_f_primer	100	0	MT370915 |Severe acute respiratory syndrome coronavirus 2 isolate SARS-CoV-2/human/USA/NY-PV08125/2020| complete genome
MT370916	n_f_primer	100	0	MT370916 |Severe acute respiratory syndrome coronavirus 2 isolate SARS-CoV-2/human/USA/NY-PV08443/2020| complete genome
MT370917	n_f_primer	100	0	MT370917 |Severe acute respiratory syndrome coronavirus 2 isolate SARS-CoV-2/human/USA/NY-PV08429/2020| complete genome
MT370919	n_f_primer	100	0	MT370919 |Severe acute respiratory syndrome coronavirus 2 isolate SARS-CoV-2/human/USA/NY-PV08123/2020| complete genome
MT370920	n_f_primer	100	0	MT370920 |Severe acute respiratory syndrome coronavirus 2 isolate SARS-CoV-2/human/USA/NY-PV08466/2020| complete genome
MT370925	n_f_primer	100	0	MT370925 |Severe acute respiratory syndrome coronavirus 2 isolate SARS-CoV-2/human/USA/NY-PV09145/2020| complete genome
MT370927	n_f_primer	100	0	MT370927 |Severe acute respiratory syndrome coronavirus 2 isolate SARS-CoV-2/human/USA/NY-PV09103/2020| complete genome
MT370930	n_f_primer	100	0	MT370930 |Severe acute respiratory syndrome coronavirus 2 isolate SARS-CoV-2/human/USA/NY-PV09153/2020| complete genome
MT370931	n_f_primer	100	0	MT370931 |Severe acute respiratory syndrome coronavirus 2 isolate SARS-CoV-2/human/USA/NY-PV09164/2020| complete genome
MT370932	n_f_primer	100	0	MT370932 |Severe acute respiratory syndrome coronavirus 2 isolate SARS-CoV-2/human/USA/NY-PV09195/2020| complete genome
MT370933	n_f_primer	100	0	MT370933 |Severe acute respiratory syndrome coronavirus 2 isolate SARS-CoV-2/human/USA/NJ-PV09072/2020| complete genome
MT370934	n_f_primer	100	0	MT370934 |Severe acute respiratory syndrome coronavirus 2 isolate SARS-CoV-2/human/USA/NY-PV09079/2020| complete genome
MT370935	n_f_primer	100	0	MT370935 |Severe acute respiratory syndrome coronavirus 2 isolate SARS-CoV-2/human/USA/NY-PV09060/2020| complete genome
MT370937	n_f_primer	100	0	MT370937 |Severe acute respiratory syndrome coronavirus 2 isolate SARS-CoV-2/human/USA/NY-PV09142/2020| complete genome
MT370939	n_f_primer	100	0	MT370939 |Severe acute respiratory syndrome coronavirus 2 isolate SARS-CoV-2/human/USA/NY-PV09119/2020| complete genome
MT370940	n_f_primer	100	0	MT370940 |Severe acute respiratory syndrome coronavirus 2 isolate SARS-CoV-2/human/USA/NY-PV09182/2020| complete genome
MT370942	n_f_primer	100	0	MT370942 |Severe acute respiratory syndrome coronavirus 2 isolate SARS-CoV-2/human/USA/NY-PV09128/2020| complete genome
MT370944	n_f_primer	100	0	MT370944 |Severe acute respiratory syndrome coronavirus 2 isolate SARS-CoV-2/human/USA/NY-PV09120/2020| complete genome
MT370946	n_f_primer	100	0	MT370946 |Severe acute respiratory syndrome coronavirus 2 isolate SARS-CoV-2/human/USA/NY-PV09077/2020| complete genome
MT370947	n_f_primer	100	0	MT370947 |Severe acute respiratory syndrome coronavirus 2 isolate SARS-CoV-2/human/USA/NY-PV09039/2020| complete genome
MT370948	n_f_primer	100	0	MT370948 |Severe acute respiratory syndrome coronavirus 2 isolate SARS-CoV-2/human/USA/NY-PV09144/2020| complete genome
MT370949	n_f_primer	100	0	MT370949 |Severe acute respiratory syndrome coronavirus 2 isolate SARS-CoV-2/human/USA/NY-PV09075/2020| complete genome
MT370950	n_f_primer	100	0	MT370950 |Severe acute respiratory syndrome coronavirus 2 isolate SARS-CoV-2/human/USA/NY-PV09193/2020| complete genome
MT370952	n_f_primer	100	0	MT370952 |Severe acute respiratory syndrome coronavirus 2 isolate SARS-CoV-2/human/USA/NY-PV09041/2020| complete genome
MT370953	n_f_primer	100	0	MT370953 |Severe acute respiratory syndrome coronavirus 2 isolate SARS-CoV-2/human/USA/NY-PV09122/2020| complete genome
MT370954	n_f_primer	100	0	MT370954 |Severe acute respiratory syndrome coronavirus 2 isolate SARS-CoV-2/human/USA/NY-PV09156/2020| complete genome
MT370956	n_f_primer	100	0	MT370956 |Severe acute respiratory syndrome coronavirus 2 isolate SARS-CoV-2/human/USA/NY-PV09129/2020| complete genome
MT370957	n_f_primer	100	0	MT370957 |Severe acute respiratory syndrome coronavirus 2 isolate SARS-CoV-2/human/USA/NY-PV09099/2020| complete genome
MT370958	n_f_primer	100	0	MT370958 |Severe acute respiratory syndrome coronavirus 2 isolate SARS-CoV-2/human/USA/NY-PV09132/2020| complete genome
MT370960	n_f_primer	100	0	MT370960 |Severe acute respiratory syndrome coronavirus 2 isolate SARS-CoV-2/human/USA/NY-PV09097/2020| complete genome
MT370961	n_f_primer	100	0	MT370961 |Severe acute respiratory syndrome coronavirus 2 isolate SARS-CoV-2/human/USA/NY-PV09140/2020| complete genome
MT370962	n_f_primer	100	0	MT370962 |Severe acute respiratory syndrome coronavirus 2 isolate SARS-CoV-2/human/USA/NY-PV09056/2020| complete genome
MT370964	n_f_primer	100	0	MT370964 |Severe acute respiratory syndrome coronavirus 2 isolate SARS-CoV-2/human/USA/NY-PV09032/2020| complete genome
MT370965	n_f_primer	100	0	MT370965 |Severe acute respiratory syndrome coronavirus 2 isolate SARS-CoV-2/human/USA/NY-PV09116/2020| complete genome
MT370966	n_f_primer	100	0	MT370966 |Severe acute respiratory syndrome coronavirus 2 isolate SARS-CoV-2/human/USA/NY-PV09180/2020| complete genome
MT370967	n_f_primer	100	0	MT370967 |Severe acute respiratory syndrome coronavirus 2 isolate SARS-CoV-2/human/USA/NY-PV09303/2020| complete genome
MT370970	n_f_primer	100	0	MT370970 |Severe acute respiratory syndrome coronavirus 2 isolate SARS-CoV-2/human/USA/NY-PV09192/2020| complete genome
MT370971	n_f_primer	100	0	MT370971 |Severe acute respiratory syndrome coronavirus 2 isolate SARS-CoV-2/human/USA/NY-PV09061/2020| complete genome
MT370972	n_f_primer	100	0	MT370972 |Severe acute respiratory syndrome coronavirus 2 isolate SARS-CoV-2/human/USA/NY-PV09138/2020| complete genome
MT370975	n_f_primer	100	0	MT370975 |Severe acute respiratory syndrome coronavirus 2 isolate SARS-CoV-2/human/USA/NY-PV09134/2020| complete genome
MT370976	n_f_primer	100	0	MT370976 |Severe acute respiratory syndrome coronavirus 2 isolate SARS-CoV-2/human/USA/NY-PV09069/2020| complete genome
MT370977	n_f_primer	100	0	MT370977 |Severe acute respiratory syndrome coronavirus 2 isolate SARS-CoV-2/human/USA/NY-PV09023/2020| complete genome
MT370979	n_f_primer	100	0	MT370979 |Severe acute respiratory syndrome coronavirus 2 isolate SARS-CoV-2/human/USA/NY-PV09044/2020| complete genome
MT370980	n_f_primer	100	0	MT370980 |Severe acute respiratory syndrome coronavirus 2 isolate SARS-CoV-2/human/USA/NY-PV09067/2020| complete genome
MT370981	n_f_primer	100	0	MT370981 |Severe acute respiratory syndrome coronavirus 2 isolate SARS-CoV-2/human/USA/NY-PV09123/2020| complete genome
MT370984	n_f_primer	100	0	MT370984 |Severe acute respiratory syndrome coronavirus 2 isolate SARS-CoV-2/human/USA/NY-PV09043/2020| complete genome
MT370985	n_f_primer	100	0	MT370985 |Severe acute respiratory syndrome coronavirus 2 isolate SARS-CoV-2/human/USA/NY-PV09147/2020| complete genome
MT370986	n_f_primer	100	0	MT370986 |Severe acute respiratory syndrome coronavirus 2 isolate SARS-CoV-2/human/USA/NY-PV09190/2020| complete genome
MT370987	n_f_primer	100	0	MT370987 |Severe acute respiratory syndrome coronavirus 2 isolate SARS-CoV-2/human/USA/NY-PV09092/2020| complete genome
MT370988	n_f_primer	100	0	MT370988 |Severe acute respiratory syndrome coronavirus 2 isolate SARS-CoV-2/human/USA/NY-PV09197/2020| complete genome
MT370991	n_f_primer	100	0	MT370991 |Severe acute respiratory syndrome coronavirus 2 isolate SARS-CoV-2/human/USA/NY-PV09028/2020| complete genome
MT370993	n_f_primer	100	0	MT370993 |Severe acute respiratory syndrome coronavirus 2 isolate SARS-CoV-2/human/USA/NY-PV09125/2020| complete genome
MT370994	n_f_primer	100	0	MT370994 |Severe acute respiratory syndrome coronavirus 2 isolate SARS-CoV-2/human/USA/NY-PV09194/2020| complete genome
MT370996	n_f_primer	100	0	MT370996 |Severe acute respiratory syndrome coronavirus 2 isolate SARS-CoV-2/human/USA/NY-PV09181/2020| complete genome
MT370997	n_f_primer	100	0	MT370997 |Severe acute respiratory syndrome coronavirus 2 isolate SARS-CoV-2/human/USA/NY-PV09088/2020| complete genome
MT370998	n_f_primer	100	0	MT370998 |Severe acute respiratory syndrome coronavirus 2 isolate SARS-CoV-2/human/USA/NY-PV09183/2020| complete genome
MT371000	n_f_primer	100	0	MT371000 |Severe acute respiratory syndrome coronavirus 2 isolate SARS-CoV-2/human/USA/NY-PV09045/2020| complete genome
MT371001	n_f_primer	100	0	MT371001 |Severe acute respiratory syndrome coronavirus 2 isolate SARS-CoV-2/human/USA/NY-PV09171/2020| complete genome
MT371002	n_f_primer	100	0	MT371002 |Severe acute respiratory syndrome coronavirus 2 isolate SARS-CoV-2/human/USA/NY-PV09200/2020| complete genome
MT371006	n_f_primer	100	0	MT371006 |Severe acute respiratory syndrome coronavirus 2 isolate SARS-CoV-2/human/USA/NY-PV09068/2020| complete genome
MT371007	n_f_primer	100	0	MT371007 |Severe acute respiratory syndrome coronavirus 2 isolate SARS-CoV-2/human/USA/NY-PV09177/2020| complete genome
MT371008	n_f_primer	100	0	MT371008 |Severe acute respiratory syndrome coronavirus 2 isolate SARS-CoV-2/human/USA/NY-PV09165/2020| complete genome
MT371009	n_f_primer	100	0	MT371009 |Severe acute respiratory syndrome coronavirus 2 isolate SARS-CoV-2/human/USA/NY-PV09057/2020| complete genome
MT371012	n_f_primer	100	0	MT371012 |Severe acute respiratory syndrome coronavirus 2 isolate SARS-CoV-2/human/USA/NY-PV09169/2020| complete genome
MT371013	n_f_primer	100	0	MT371013 |Severe acute respiratory syndrome coronavirus 2 isolate SARS-CoV-2/human/USA/NY-PV09102/2020| complete genome
MT371015	n_f_primer	100	0	MT371015 |Severe acute respiratory syndrome coronavirus 2 isolate SARS-CoV-2/human/USA/NY-PV09187/2020| complete genome
MT371016	n_f_primer	100	0	MT371016 |Severe acute respiratory syndrome coronavirus 2 isolate SARS-CoV-2/human/USA/NY-PV09308/2020| complete genome
MT371017	n_f_primer	100	0	MT371017 |Severe acute respiratory syndrome coronavirus 2 isolate SARS-CoV-2/human/USA/NY-PV09309/2020| complete genome
MT371018	n_f_primer	100	0	MT371018 |Severe acute respiratory syndrome coronavirus 2 isolate SARS-CoV-2/human/USA/NY-PV09186/2020| complete genome
MT371019	n_f_primer	100	0	MT371019 |Severe acute respiratory syndrome coronavirus 2 isolate SARS-CoV-2/human/USA/NY-PV09029/2020| complete genome
MT371022	n_f_primer	100	0	MT371022 |Severe acute respiratory syndrome coronavirus 2 isolate SARS-CoV-2/human/USA/NY-PV09151/2020| complete genome
MT371023	n_f_primer	100	0	MT371023 |Severe acute respiratory syndrome coronavirus 2 isolate SARS-CoV-2/human/USA/NY-PV09046/2020| complete genome
MT371026	n_f_primer	100	0	MT371026 |Severe acute respiratory syndrome coronavirus 2 isolate SARS-CoV-2/human/USA/NY-PV09090/2020| complete genome
MT371027	n_f_primer	100	0	MT371027 |Severe acute respiratory syndrome coronavirus 2 isolate SARS-CoV-2/human/USA/NY-PV09073/2020| complete genome
MT371028	n_f_primer	100	0	MT371028 |Severe acute respiratory syndrome coronavirus 2 isolate SARS-CoV-2/human/USA/NY-PV09021/2020| complete genome
MT371029	n_f_primer	100	0	MT371029 |Severe acute respiratory syndrome coronavirus 2 isolate SARS-CoV-2/human/USA/NY-PV09137/2020| complete genome
MT371032	n_f_primer	100	0	MT371032 |Severe acute respiratory syndrome coronavirus 2 isolate SARS-CoV-2/human/USA/NY-PV09127/2020| complete genome
MT371033	n_f_primer	100	0	MT371033 |Severe acute respiratory syndrome coronavirus 2 isolate SARS-CoV-2/human/USA/NY-PV09304/2020| complete genome
MT371034	n_f_primer	100	0	MT371034 |Severe acute respiratory syndrome coronavirus 2 isolate SARS-CoV-2/human/USA/NY-PV09158/2020| complete genome
MT371035	n_f_primer	100	0	MT371035 |Severe acute respiratory syndrome coronavirus 2 isolate SARS-CoV-2/human/USA/NY-PV09025/2020| complete genome
MT371036	n_f_primer	100	0	MT371036 |Severe acute respiratory syndrome coronavirus 2 isolate SARS-CoV-2/human/USA/NY-PV09198/2020| complete genome
MT371038	n_f_primer	100	0	MT371038 |Severe acute respiratory syndrome coronavirus 2 isolate SARS-CoV-2/human/USA/NY-PV09189/2020| complete genome
MT371047	n_f_primer	100	0	MT371047 |Severe acute respiratory syndrome coronavirus 2 isolate SARS-CoV-2/human/LKA/COV38/2020| complete genome
MT371048	n_f_primer	100	0	MT371048 |Severe acute respiratory syndrome coronavirus 2 isolate SARS-CoV-2/human/LKA/COV53/2020| complete genome
MT371049	n_f_primer	100	0	MT371049 |Severe acute respiratory syndrome coronavirus 2 isolate SARS-CoV-2/human/LKA/COV91/2020| complete genome
MT371050	n_f_primer	100	0	MT371050 |Severe acute respiratory syndrome coronavirus 2 isolate SARS-CoV-2/human/LKA/COV486/2020| complete genome
MT371568	n_f_primer	100	0	MT371568 |Severe acute respiratory syndrome coronavirus 2 isolate SARS-CoV-2/human/CZE/2256/2020| complete genome
MT371569	n_f_primer	100	0	MT371569 |Severe acute respiratory syndrome coronavirus 2 isolate SARS-CoV-2/human/CZE/CzechiaMotol_2122/2020| complete genome
MT371570	n_f_primer	100	0	MT371570 |Severe acute respiratory syndrome coronavirus 2 isolate SARS-CoV-2/human/CZE/CzechiaMotol_2448/2020| complete genome
MT371571	n_f_primer	100	0	MT371571 |Severe acute respiratory syndrome coronavirus 2 isolate SARS-CoV-2/human/CZE/CzechiaMotol_1968/2020| complete genome
MT371572	n_f_primer	100	0	MT371572 |Severe acute respiratory syndrome coronavirus 2 isolate SARS-CoV-2/human/CZE/CzechiaMotol_2174/2020| complete genome
MT371573	n_f_primer	100	0	MT371573 |Severe acute respiratory syndrome coronavirus 2 isolate SARS-CoV-2/human/CZE/CzechiaMotol_1899/2020| complete genome
MT371574	n_f_primer	100	0	MT371574 |Severe acute respiratory syndrome coronavirus 2 isolate SARS-CoV-2/human/CZE/CzechiaMotol_1967/2020| complete genome
MT372480	n_f_primer	100	0	MT372480 |Severe acute respiratory syndrome coronavirus 2 isolate SARS-CoV-2/human/MYS/188407/2020| complete genome
MT372481	n_f_primer	100	0	MT372481 |Severe acute respiratory syndrome coronavirus 2 isolate SARS-CoV-2/human/MYS/189332/2020| complete genome
MT372482	n_f_primer	100	0	MT372482 |Severe acute respiratory syndrome coronavirus 2 isolate SARS-CoV-2/human/MYS/190300/2020| complete genome
MT374101	n_f_primer	100	0	MT374101 |Severe acute respiratory syndrome coronavirus 2 isolate SARS-CoV-2/human/TWN/CGMH-CGU-02/2020| complete genome
MT374102	n_f_primer	100	0	MT374102 |Severe acute respiratory syndrome coronavirus 2 isolate SARS-CoV-2/human/TWN/CGMH-CGU-06/2020| complete genome
MT374103	n_f_primer	100	0	MT374103 |Severe acute respiratory syndrome coronavirus 2 isolate SARS-CoV-2/human/TWN/CGMH-CGU-07/2020| complete genome
MT374104	n_f_primer	100	0	MT374104 |Severe acute respiratory syndrome coronavirus 2 isolate SARS-CoV-2/human/TWN/CGMH-CGU-08/2020| complete genome
MT374105	n_f_primer	100	0	MT374105 |Severe acute respiratory syndrome coronavirus 2 isolate SARS-CoV-2/human/TWN/CGMH-CGU-09/2020| complete genome
MT374106	n_f_primer	100	0	MT374106 |Severe acute respiratory syndrome coronavirus 2 isolate SARS-CoV-2/human/TWN/CGMH-CGU-10/2020| complete genome
MT374107	n_f_primer	100	0	MT374107 |Severe acute respiratory syndrome coronavirus 2 isolate SARS-CoV-2/human/TWN/CGMH-CGU-11/2020| complete genome
MT374108	n_f_primer	100	0	MT374108 |Severe acute respiratory syndrome coronavirus 2 isolate SARS-CoV-2/human/TWN/CGMH-CGU-12/2020| complete genome
MT374109	n_f_primer	100	0	MT374109 |Severe acute respiratory syndrome coronavirus 2 isolate SARS-CoV-2/human/TWN/CGMH-CGU-13/2020| complete genome
MT374110	n_f_primer	100	0	MT374110 |Severe acute respiratory syndrome coronavirus 2 isolate SARS-CoV-2/human/TWN/CGMH-CGU-14/2020| complete genome
MT374111	n_f_primer	100	0	MT374111 |Severe acute respiratory syndrome coronavirus 2 isolate SARS-CoV-2/human/TWN/CGMH-CGU-15/2020| complete genome
MT374112	n_f_primer	100	0	MT374112 |Severe acute respiratory syndrome coronavirus 2 isolate SARS-CoV-2/human/TWN/CGMH-CGU-16/2020| complete genome
MT374113	n_f_primer	100	0	MT374113 |Severe acute respiratory syndrome coronavirus 2 isolate SARS-CoV-2/human/TWN/CGMH-CGU-17/2020| complete genome
MT374114	n_f_primer	100	0	MT374114 |Severe acute respiratory syndrome coronavirus 2 isolate SARS-CoV-2/human/TWN/CGMH-CGU-18/2020| complete genome
MT374115	n_f_primer	100	0	MT374115 |Severe acute respiratory syndrome coronavirus 2 isolate SARS-CoV-2/human/TWN/CGMH-CGU-19/2020| complete genome
MT374116	n_f_primer	100	0	MT374116 |Severe acute respiratory syndrome coronavirus 2 isolate SARS-CoV-2/human/TWN/CGMH-CGU-20/2020| complete genome
MT375428	n_f_primer	100	0	MT375428 |Severe acute respiratory syndrome coronavirus 2 isolate SARS-CoV-2/human/USA/WA-UW-4538/2020| complete genome
MT375429	n_f_primer	100	0	MT375429 |Severe acute respiratory syndrome coronavirus 2 isolate SARS-CoV-2/human/USA/ID-UW-4547/2020| complete genome
MT375430	n_f_primer	100	0	MT375430 |Severe acute respiratory syndrome coronavirus 2 isolate SARS-CoV-2/human/USA/WA-UW-4549/2020| complete genome
MT375431	n_f_primer	100	0	MT375431 |Severe acute respiratory syndrome coronavirus 2 isolate SARS-CoV-2/human/USA/ID-UW-4552/2020| complete genome
MT375432	n_f_primer	100	0	MT375432 |Severe acute respiratory syndrome coronavirus 2 isolate SARS-CoV-2/human/USA/WA-UW-4564/2020| complete genome
MT375433	n_f_primer	100	0	MT375433 |Severe acute respiratory syndrome coronavirus 2 isolate SARS-CoV-2/human/USA/WA-UW-4565/2020| complete genome
MT375434	n_f_primer	100	0	MT375434 |Severe acute respiratory syndrome coronavirus 2 isolate SARS-CoV-2/human/USA/WA-UW-4578/2020| complete genome
MT375435	n_f_primer	100	0	MT375435 |Severe acute respiratory syndrome coronavirus 2 isolate SARS-CoV-2/human/USA/WA-UW-4579/2020| complete genome
MT375436	n_f_primer	100	0	MT375436 |Severe acute respiratory syndrome coronavirus 2 isolate SARS-CoV-2/human/USA/WA-UW-4582/2020| complete genome
MT375437	n_f_primer	100	0	MT375437 |Severe acute respiratory syndrome coronavirus 2 isolate SARS-CoV-2/human/USA/WA-UW-4593/2020| complete genome
MT375438	n_f_primer	100	0	MT375438 |Severe acute respiratory syndrome coronavirus 2 isolate SARS-CoV-2/human/USA/WA-UW-4594/2020| complete genome
MT375440	n_f_primer	100	0	MT375440 |Severe acute respiratory syndrome coronavirus 2 isolate SARS-CoV-2/human/USA/WA-UW-4602/2020| complete genome
MT375441	n_f_primer	100	0	MT375441 |Severe acute respiratory syndrome coronavirus 2 isolate SARS-CoV-2/human/USA/WA-UW-4609/2020| complete genome
MT375442	n_f_primer	100	0	MT375442 |Severe acute respiratory syndrome coronavirus 2 isolate SARS-CoV-2/human/USA/WA-UW-4611/2020| complete genome
MT375443	n_f_primer	100	0	MT375443 |Severe acute respiratory syndrome coronavirus 2 isolate SARS-CoV-2/human/USA/WA-UW-4612/2020| complete genome
MT375444	n_f_primer	100	0	MT375444 |Severe acute respiratory syndrome coronavirus 2 isolate SARS-CoV-2/human/USA/WA-UW-4703/2020| complete genome
MT375445	n_f_primer	100	0	MT375445 |Severe acute respiratory syndrome coronavirus 2 isolate SARS-CoV-2/human/USA/WA-UW-4732/2020| complete genome
MT375446	n_f_primer	100	0	MT375446 |Severe acute respiratory syndrome coronavirus 2 isolate SARS-CoV-2/human/USA/WA-UW-4734/2020| complete genome
MT375447	n_f_primer	100	0	MT375447 |Severe acute respiratory syndrome coronavirus 2 isolate SARS-CoV-2/human/USA/WA-UW-4741/2020| complete genome
MT375448	n_f_primer	100	0	MT375448 |Severe acute respiratory syndrome coronavirus 2 isolate SARS-CoV-2/human/USA/WA-UW-4744/2020| complete genome
MT375449	n_f_primer	100	0	MT375449 |Severe acute respiratory syndrome coronavirus 2 isolate SARS-CoV-2/human/USA/WA-UW-4749/2020| complete genome
MT375450	n_f_primer	100	0	MT375450 |Severe acute respiratory syndrome coronavirus 2 isolate SARS-CoV-2/human/USA/WA-UW-4760/2020| complete genome
MT375451	n_f_primer	100	0	MT375451 |Severe acute respiratory syndrome coronavirus 2 isolate SARS-CoV-2/human/USA/WA-UW-4763/2020| complete genome
MT375452	n_f_primer	100	0	MT375452 |Severe acute respiratory syndrome coronavirus 2 isolate SARS-CoV-2/human/USA/WA-UW-4766/2020| complete genome
MT375453	n_f_primer	100	0	MT375453 |Severe acute respiratory syndrome coronavirus 2 isolate SARS-CoV-2/human/USA/WA-UW-4769/2020| complete genome
MT375454	n_f_primer	100	0	MT375454 |Severe acute respiratory syndrome coronavirus 2 isolate SARS-CoV-2/human/USA/WA-UW-4770/2020| complete genome
MT375455	n_f_primer	100	0	MT375455 |Severe acute respiratory syndrome coronavirus 2 isolate SARS-CoV-2/human/USA/WA-UW-4775/2020| complete genome
MT375456	n_f_primer	100	0	MT375456 |Severe acute respiratory syndrome coronavirus 2 isolate SARS-CoV-2/human/USA/WA-UW-4777/2020| complete genome
MT375457	n_f_primer	100	0	MT375457 |Severe acute respiratory syndrome coronavirus 2 isolate SARS-CoV-2/human/USA/UNKNOWN-UW-4645/2020| complete genome
MT375458	n_f_primer	100	0	MT375458 |Severe acute respiratory syndrome coronavirus 2 isolate SARS-CoV-2/human/USA/WA-UW-4649/2020| complete genome
MT375459	n_f_primer	100	0	MT375459 |Severe acute respiratory syndrome coronavirus 2 isolate SARS-CoV-2/human/USA/WA-UW-4677/2020| complete genome
MT375460	n_f_primer	100	0	MT375460 |Severe acute respiratory syndrome coronavirus 2 isolate SARS-CoV-2/human/USA/WA-UW-4695/2020| complete genome
MT375461	n_f_primer	100	0	MT375461 |Severe acute respiratory syndrome coronavirus 2 isolate SARS-CoV-2/human/USA/WA-UW-4705/2020| complete genome
MT375462	n_f_primer	100	0	MT375462 |Severe acute respiratory syndrome coronavirus 2 isolate SARS-CoV-2/human/USA/WA-UW-4707/2020| complete genome
MT375463	n_f_primer	100	0	MT375463 |Severe acute respiratory syndrome coronavirus 2 isolate SARS-CoV-2/human/USA/WA-UW-4892/2020| complete genome
MT375465	n_f_primer	100	0	MT375465 |Severe acute respiratory syndrome coronavirus 2 isolate SARS-CoV-2/human/USA/WA-UW-4921/2020| complete genome
MT375466	n_f_primer	100	0	MT375466 |Severe acute respiratory syndrome coronavirus 2 isolate SARS-CoV-2/human/USA/WA-UW-4925/2020| complete genome
MT375467	n_f_primer	100	0	MT375467 |Severe acute respiratory syndrome coronavirus 2 isolate SARS-CoV-2/human/USA/WA-UW-4999/2020| complete genome
MT375468	n_f_primer	100	0	MT375468 |Severe acute respiratory syndrome coronavirus 2 isolate SARS-CoV-2/human/USA/WA-UW-5025/2020| complete genome
MT375469	n_f_primer	100	0	MT375469 |Severe acute respiratory syndrome coronavirus 2 isolate SARS-CoV-2/human/USA/CT-UW-5036/2020| complete genome
MT375470	n_f_primer	100	0	MT375470 |Severe acute respiratory syndrome coronavirus 2 isolate SARS-CoV-2/human/USA/CT-UW-5038/2020| complete genome
MT375471	n_f_primer	100	0	MT375471 |Severe acute respiratory syndrome coronavirus 2 isolate SARS-CoV-2/human/USA/CT-UW-5043/2020| complete genome
MT375472	n_f_primer	100	0	MT375472 |Severe acute respiratory syndrome coronavirus 2 isolate SARS-CoV-2/human/USA/UNKNOWN-UW-5044/2020| complete genome
MT375474	n_f_primer	100	0	MT375474 |Severe acute respiratory syndrome coronavirus 2 isolate SARS-CoV-2/human/USA/CT-UW-5073/2020| complete genome
MT375476	n_f_primer	100	0	MT375476 |Severe acute respiratory syndrome coronavirus 2 isolate SARS-CoV-2/human/USA/WA-UW-5144/2020| complete genome
MT375477	n_f_primer	100	0	MT375477 |Severe acute respiratory syndrome coronavirus 2 isolate SARS-CoV-2/human/USA/WA-UW-5152/2020| complete genome
MT375478	n_f_primer	100	0	MT375478 |Severe acute respiratory syndrome coronavirus 2 isolate SARS-CoV-2/human/USA/WA-UW-5158/2020| complete genome
MT375480	n_f_primer	100	0	MT375480 |Severe acute respiratory syndrome coronavirus 2 isolate SARS-CoV-2/human/USA/WA-UW-5166/2020| complete genome
MT375481	n_f_primer	100	0	MT375481 |Severe acute respiratory syndrome coronavirus 2 isolate SARS-CoV-2/human/USA/WA-UW-5169/2020| complete genome
MT375482	n_f_primer	100	0	MT375482 |Severe acute respiratory syndrome coronavirus 2 isolate SARS-CoV-2/human/USA/WA-UW-5170/2020| complete genome
MT375483	n_f_primer	100	0	MT375483 |Severe acute respiratory syndrome coronavirus 2 isolate SARS-CoV-2/human/USA/UNKNOWN-UW-5172/2020| complete genome
MT380728	n_f_primer	100	0	MT380728 |Severe acute respiratory syndrome coronavirus 2 isolate SARS-CoV-2/human/USA/DC-CDC-1734/2020| complete genome
MT380729	n_f_primer	100	0	MT380729 |Severe acute respiratory syndrome coronavirus 2 isolate SARS-CoV-2/human/USA/VI-CDC-1999/2020| complete genome
MT380730	n_f_primer	100	0	MT380730 |Severe acute respiratory syndrome coronavirus 2 isolate SARS-CoV-2/human/USA/VI-CDC-1993/2020| complete genome
MT380731	n_f_primer	100	0	MT380731 |Severe acute respiratory syndrome coronavirus 2 isolate SARS-CoV-2/human/USA/DC-CDC-9096/2020| complete genome
MT380732	n_f_primer	100	0	MT380732 |Severe acute respiratory syndrome coronavirus 2 isolate SARS-CoV-2/human/USA/DC-CDC-9092/2020| complete genome
MT380733	n_f_primer	100	0	MT380733 |Severe acute respiratory syndrome coronavirus 2 isolate SARS-CoV-2/human/USA/DC-CDC-1738/2020| complete genome
MT380734	n_f_primer	100	0	MT380734 |Severe acute respiratory syndrome coronavirus 2 isolate SARS-CoV-2/human/USA/LA-CDC-1894/2020| complete genome
MT385414	n_f_primer	100	0	MT385414 |Severe acute respiratory syndrome coronavirus 2 isolate SARS-CoV-2/human/USA/CA-CZB-IX00104/2020| complete genome
MT385415	n_f_primer	100	0	MT385415 |Severe acute respiratory syndrome coronavirus 2 isolate SARS-CoV-2/human/USA/CA-CZB-IX00071/2020| complete genome
MT385416	n_f_primer	100	0	MT385416 |Severe acute respiratory syndrome coronavirus 2 isolate SARS-CoV-2/human/USA/CA-CZB-IX00138/2020| complete genome
MT385417	n_f_primer	100	0	MT385417 |Severe acute respiratory syndrome coronavirus 2 isolate SARS-CoV-2/human/USA/CA-CZB-IX00157/2020| complete genome
MT385418	n_f_primer	100	0	MT385418 |Severe acute respiratory syndrome coronavirus 2 isolate SARS-CoV-2/human/USA/CA-CZB-EX00703/2020| complete genome
MT385419	n_f_primer	100	0	MT385419 |Severe acute respiratory syndrome coronavirus 2 isolate SARS-CoV-2/human/USA/CA-CZB-IX00133/2020| complete genome
MT385420	n_f_primer	100	0	MT385420 |Severe acute respiratory syndrome coronavirus 2 isolate SARS-CoV-2/human/USA/CA-CZB-IX00077/2020| complete genome
MT385421	n_f_primer	100	0	MT385421 |Severe acute respiratory syndrome coronavirus 2 isolate SARS-CoV-2/human/USA/CA-CZB-IX00015/2020| complete genome
MT385422	n_f_primer	100	0	MT385422 |Severe acute respiratory syndrome coronavirus 2 isolate SARS-CoV-2/human/USA/CA-CZB-IX00084/2020| complete genome
MT385423	n_f_primer	100	0	MT385423 |Severe acute respiratory syndrome coronavirus 2 isolate SARS-CoV-2/human/USA/CA-CZB-IX00069/2020| complete genome
MT385424	n_f_primer	100	0	MT385424 |Severe acute respiratory syndrome coronavirus 2 isolate SARS-CoV-2/human/USA/CA-CZB-IX00103/2020| complete genome
MT385425	n_f_primer	100	0	MT385425 |Severe acute respiratory syndrome coronavirus 2 isolate SARS-CoV-2/human/USA/CA-CZB-IX00046/2020| complete genome
MT385426	n_f_primer	100	0	MT385426 |Severe acute respiratory syndrome coronavirus 2 isolate SARS-CoV-2/human/USA/CA-CZB-IX00098/2020| complete genome
MT385427	n_f_primer	100	0	MT385427 |Severe acute respiratory syndrome coronavirus 2 isolate SARS-CoV-2/human/USA/CA-CZB-IX00136/2020| complete genome
MT385428	n_f_primer	100	0	MT385428 |Severe acute respiratory syndrome coronavirus 2 isolate SARS-CoV-2/human/USA/CA-CZB-IX00085/2020| complete genome
MT385429	n_f_primer	100	0	MT385429 |Severe acute respiratory syndrome coronavirus 2 isolate SARS-CoV-2/human/USA/CA-CZB-IX00079/2020| complete genome
MT385430	n_f_primer	100	0	MT385430 |Severe acute respiratory syndrome coronavirus 2 isolate SARS-CoV-2/human/USA/CA-CZB-IX00095/2020| complete genome
MT385431	n_f_primer	100	0	MT385431 |Severe acute respiratory syndrome coronavirus 2 isolate SARS-CoV-2/human/USA/CA-CZB-EX00458/2020| complete genome
MT385432	n_f_primer	100	0	MT385432 |Severe acute respiratory syndrome coronavirus 2 isolate SARS-CoV-2/human/USA/CA-CZB-IX00091/2020| complete genome
MT385433	n_f_primer	100	0	MT385433 |Severe acute respiratory syndrome coronavirus 2 isolate SARS-CoV-2/human/USA/CA-CZB-IX00122/2020| complete genome
MT385434	n_f_primer	100	0	MT385434 |Severe acute respiratory syndrome coronavirus 2 isolate SARS-CoV-2/human/USA/CA-CZB-IX00108/2020| complete genome
MT385435	n_f_primer	100	0	MT385435 |Severe acute respiratory syndrome coronavirus 2 isolate SARS-CoV-2/human/USA/CA-CZB-IX00147/2020| complete genome
MT385436	n_f_primer	100	0	MT385436 |Severe acute respiratory syndrome coronavirus 2 isolate SARS-CoV-2/human/USA/CA-CZB-IX00016/2020| complete genome
MT385437	n_f_primer	100	0	MT385437 |Severe acute respiratory syndrome coronavirus 2 isolate SARS-CoV-2/human/USA/CA-CZB-IX00080/2020| complete genome
MT385438	n_f_primer	100	0	MT385438 |Severe acute respiratory syndrome coronavirus 2 isolate SARS-CoV-2/human/USA/CA-CZB-IX00142/2020| complete genome
MT385439	n_f_primer	100	0	MT385439 |Severe acute respiratory syndrome coronavirus 2 isolate SARS-CoV-2/human/USA/CA-CZB-IX00100/2020| complete genome
MT385440	n_f_primer	100	0	MT385440 |Severe acute respiratory syndrome coronavirus 2 isolate SARS-CoV-2/human/USA/CA-CZB-EX00709/2020| complete genome
MT385441	n_f_primer	100	0	MT385441 |Severe acute respiratory syndrome coronavirus 2 isolate SARS-CoV-2/human/USA/CA-CZB-IX00030/2020| complete genome
MT385442	n_f_primer	100	0	MT385442 |Severe acute respiratory syndrome coronavirus 2 isolate SARS-CoV-2/human/USA/CA-CZB-EX00750/2020| complete genome
MT385443	n_f_primer	100	0	MT385443 |Severe acute respiratory syndrome coronavirus 2 isolate SARS-CoV-2/human/USA/CA-CZB-IX00078/2020| complete genome
MT385445	n_f_primer	100	0	MT385445 |Severe acute respiratory syndrome coronavirus 2 isolate SARS-CoV-2/human/USA/CA-CZB-IX00045/2020| complete genome
MT385446	n_f_primer	100	0	MT385446 |Severe acute respiratory syndrome coronavirus 2 isolate SARS-CoV-2/human/USA/CA-CZB-EX00713/2020| complete genome
MT385447	n_f_primer	100	0	MT385447 |Severe acute respiratory syndrome coronavirus 2 isolate SARS-CoV-2/human/USA/CA-CZB-EX00740/2020| complete genome
MT385448	n_f_primer	100	0	MT385448 |Severe acute respiratory syndrome coronavirus 2 isolate SARS-CoV-2/human/USA/CA-CZB-EX00705/2020| complete genome
MT385449	n_f_primer	100	0	MT385449 |Severe acute respiratory syndrome coronavirus 2 isolate SARS-CoV-2/human/USA/CA-CZB-EX00737/2020| complete genome
MT385450	n_f_primer	100	0	MT385450 |Severe acute respiratory syndrome coronavirus 2 isolate SARS-CoV-2/human/USA/CA-CZB-EX00731/2020| complete genome
MT385451	n_f_primer	100	0	MT385451 |Severe acute respiratory syndrome coronavirus 2 isolate SARS-CoV-2/human/USA/CA-CZB-IX00137/2020| complete genome
MT385452	n_f_primer	100	0	MT385452 |Severe acute respiratory syndrome coronavirus 2 isolate SARS-CoV-2/human/USA/CA-CZB-EX00746/2020| complete genome
MT385453	n_f_primer	100	0	MT385453 |Severe acute respiratory syndrome coronavirus 2 isolate SARS-CoV-2/human/USA/CA-CZB-IX00067/2020| complete genome
MT385454	n_f_primer	100	0	MT385454 |Severe acute respiratory syndrome coronavirus 2 isolate SARS-CoV-2/human/USA/CA-CZB-IX00072/2020| complete genome
MT385455	n_f_primer	100	0	MT385455 |Severe acute respiratory syndrome coronavirus 2 isolate SARS-CoV-2/human/USA/CA-CZB-IX00139/2020| complete genome
MT385456	n_f_primer	100	0	MT385456 |Severe acute respiratory syndrome coronavirus 2 isolate SARS-CoV-2/human/USA/CA-CZB-IX00082/2020| complete genome
MT385457	n_f_primer	100	0	MT385457 |Severe acute respiratory syndrome coronavirus 2 isolate SARS-CoV-2/human/USA/CA-CZB-IX00086/2020| complete genome
MT385458	n_f_primer	100	0	MT385458 |Severe acute respiratory syndrome coronavirus 2 isolate SARS-CoV-2/human/USA/CA-CZB-EX00706/2020| complete genome
MT385459	n_f_primer	100	0	MT385459 |Severe acute respiratory syndrome coronavirus 2 isolate SARS-CoV-2/human/USA/CA-CZB-IX00042/2020| complete genome
MT385460	n_f_primer	100	0	MT385460 |Severe acute respiratory syndrome coronavirus 2 isolate SARS-CoV-2/human/USA/CA-CZB-IX00107/2020| complete genome
MT385461	n_f_primer	100	0	MT385461 |Severe acute respiratory syndrome coronavirus 2 isolate SARS-CoV-2/human/USA/CA-CZB-IX00009/2020| complete genome
MT385462	n_f_primer	100	0	MT385462 |Severe acute respiratory syndrome coronavirus 2 isolate SARS-CoV-2/human/USA/CA-CZB-EX00707/2020| complete genome
MT385463	n_f_primer	100	0	MT385463 |Severe acute respiratory syndrome coronavirus 2 isolate SARS-CoV-2/human/USA/CA-CZB-IX00036/2020| complete genome
MT385464	n_f_primer	100	0	MT385464 |Severe acute respiratory syndrome coronavirus 2 isolate SARS-CoV-2/human/USA/CA-CZB-EX00701/2020| complete genome
MT385465	n_f_primer	100	0	MT385465 |Severe acute respiratory syndrome coronavirus 2 isolate SARS-CoV-2/human/USA/CA-CZB-IX00096/2020| complete genome
MT385466	n_f_primer	100	0	MT385466 |Severe acute respiratory syndrome coronavirus 2 isolate SARS-CoV-2/human/USA/CA-CZB-EX00710/2020| complete genome
MT385467	n_f_primer	100	0	MT385467 |Severe acute respiratory syndrome coronavirus 2 isolate SARS-CoV-2/human/USA/CA-CZB-IX00156/2020| complete genome
MT385468	n_f_primer	100	0	MT385468 |Severe acute respiratory syndrome coronavirus 2 isolate SARS-CoV-2/human/USA/CA-CZB-IX00158/2020| complete genome
MT385469	n_f_primer	100	0	MT385469 |Severe acute respiratory syndrome coronavirus 2 isolate SARS-CoV-2/human/USA/CA-CZB-IX00039/2020| complete genome
MT385470	n_f_primer	100	0	MT385470 |Severe acute respiratory syndrome coronavirus 2 isolate SARS-CoV-2/human/USA/CA-CZB-IX00125/2020| complete genome
MT385471	n_f_primer	100	0	MT385471 |Severe acute respiratory syndrome coronavirus 2 isolate SARS-CoV-2/human/USA/CA-CZB-IX00154/2020| complete genome
MT385472	n_f_primer	100	0	MT385472 |Severe acute respiratory syndrome coronavirus 2 isolate SARS-CoV-2/human/USA/CA-CZB-IX00043/2020| complete genome
MT385473	n_f_primer	100	0	MT385473 |Severe acute respiratory syndrome coronavirus 2 isolate SARS-CoV-2/human/USA/CA-CZB-IX00090/2020| complete genome
MT385474	n_f_primer	100	0	MT385474 |Severe acute respiratory syndrome coronavirus 2 isolate SARS-CoV-2/human/USA/CA-CZB-IX00089/2020| complete genome
MT385475	n_f_primer	100	0	MT385475 |Severe acute respiratory syndrome coronavirus 2 isolate SARS-CoV-2/human/USA/CA-CZB-EX00741/2020| complete genome
MT385476	n_f_primer	100	0	MT385476 |Severe acute respiratory syndrome coronavirus 2 isolate SARS-CoV-2/human/USA/CA-CZB-EX00714/2020| complete genome
MT385477	n_f_primer	100	0	MT385477 |Severe acute respiratory syndrome coronavirus 2 isolate SARS-CoV-2/human/USA/CA-CZB-IX00167/2020| complete genome
MT385478	n_f_primer	100	0	MT385478 |Severe acute respiratory syndrome coronavirus 2 isolate SARS-CoV-2/human/USA/CA-CZB-IX00141/2020| complete genome
MT385479	n_f_primer	100	0	MT385479 |Severe acute respiratory syndrome coronavirus 2 isolate SARS-CoV-2/human/USA/CA-CZB-EX00726/2020| complete genome
MT385480	n_f_primer	100	0	MT385480 |Severe acute respiratory syndrome coronavirus 2 isolate SARS-CoV-2/human/USA/CA-CZB-IX00101/2020| complete genome
MT385481	n_f_primer	100	0	MT385481 |Severe acute respiratory syndrome coronavirus 2 isolate SARS-CoV-2/human/USA/CA-CZB-IX00076/2020| complete genome
MT385482	n_f_primer	100	0	MT385482 |Severe acute respiratory syndrome coronavirus 2 isolate SARS-CoV-2/human/USA/CA-CZB-IX00114/2020| complete genome
MT385483	n_f_primer	100	0	MT385483 |Severe acute respiratory syndrome coronavirus 2 isolate SARS-CoV-2/human/USA/CA-CZB-IX00110/2020| complete genome
MT385484	n_f_primer	100	0	MT385484 |Severe acute respiratory syndrome coronavirus 2 isolate SARS-CoV-2/human/USA/CA-CZB-EX00725/2020| complete genome
MT385485	n_f_primer	100	0	MT385485 |Severe acute respiratory syndrome coronavirus 2 isolate SARS-CoV-2/human/USA/CA-CZB-IX00151/2020| complete genome
MT385486	n_f_primer	100	0	MT385486 |Severe acute respiratory syndrome coronavirus 2 isolate SARS-CoV-2/human/USA/CA-CZB-IX00145/2020| complete genome
MT385487	n_f_primer	100	0	MT385487 |Severe acute respiratory syndrome coronavirus 2 isolate SARS-CoV-2/human/USA/CA-CZB-IX00011/2020| complete genome
MT385488	n_f_primer	100	0	MT385488 |Severe acute respiratory syndrome coronavirus 2 isolate SARS-CoV-2/human/USA/CA-CZB-IX00040/2020| complete genome
MT385489	n_f_primer	100	0	MT385489 |Severe acute respiratory syndrome coronavirus 2 isolate SARS-CoV-2/human/USA/CA-CZB-IX00112/2020| complete genome
MT385490	n_f_primer	100	0	MT385490 |Severe acute respiratory syndrome coronavirus 2 isolate SARS-CoV-2/human/USA/CA-CZB-IX00109/2020| complete genome
MT385491	n_f_primer	100	0	MT385491 |Severe acute respiratory syndrome coronavirus 2 isolate SARS-CoV-2/human/USA/CA-CZB-EX00735/2020| complete genome
MT385492	n_f_primer	100	0	MT385492 |Severe acute respiratory syndrome coronavirus 2 isolate SARS-CoV-2/human/USA/CA-CZB-IX00027/2020| complete genome
MT385493	n_f_primer	100	0	MT385493 |Severe acute respiratory syndrome coronavirus 2 isolate SARS-CoV-2/human/USA/CA-CZB-IX00004/2020| complete genome
MT385494	n_f_primer	100	0	MT385494 |Severe acute respiratory syndrome coronavirus 2 isolate SARS-CoV-2/human/USA/CA-CZB-EX00700/2020| complete genome
MT385495	n_f_primer	100	0	MT385495 |Severe acute respiratory syndrome coronavirus 2 isolate SARS-CoV-2/human/USA/CA-CZB-IX00099/2020| complete genome
MT385496	n_f_primer	100	0	MT385496 |Severe acute respiratory syndrome coronavirus 2 isolate SARS-CoV-2/human/USA/CA-CZB-EX00719/2020| complete genome
MT385497	n_f_primer	100	0	MT385497 |Severe acute respiratory syndrome coronavirus 2 isolate SARS-CoV-2/human/USA/CA-CZB-IX00017/2020| complete genome
MT394528	n_f_primer	100	0	MT394528 |Severe acute respiratory syndrome coronavirus 2 isolate SARS-CoV-2/human/USA/CA-CZB-59X002/2020| complete genome
MT394529	n_f_primer	100	0	MT394529 |Severe acute respiratory syndrome coronavirus 2 isolate SARS-CoV-2/human/USA/CA-CZB-59X001/2020| complete genome
MT394530	n_f_primer	100	0	MT394530 |Severe acute respiratory syndrome coronavirus 2 isolate SARS-CoV-2/human/USA/CA-CZB-59X004/2020| complete genome
MT394531	n_f_primer	100	0	MT394531 |Severe acute respiratory syndrome coronavirus 2 isolate SARS-CoV-2/human/USA/CA-CZB-59X003/2020| complete genome
MT396241	n_f_primer	100	0	MT396241 |Severe acute respiratory syndrome coronavirus 2 isolate SARS-CoV-2/human/CHN/YN-0306-466/2020| complete genome
MT396266	n_f_primer	100	0	MT396266 |Severe acute respiratory syndrome coronavirus 2 isolate SARS-CoV-2/mink/NLD/1/2020| complete genome
MT412134	n_f_primer	100	0	MT412134 |Severe acute respiratory syndrome coronavirus 2 isolate SARS-CoV-2/human/CHN/HN03/2020| complete genome
MT412155	n_f_primer	100	0	MT412155 |Severe acute respiratory syndrome coronavirus 2 isolate SARS-CoV-2/human/USA/MI-MDHHS-SC20030/2020| complete genome
MT412170	n_f_primer	100	0	MT412170 |Severe acute respiratory syndrome coronavirus 2 isolate SARS-CoV-2/human/USA/MI-MDHHS-SC20045/2020| complete genome
MT412173	n_f_primer	100	0	MT412173 |Severe acute respiratory syndrome coronavirus 2 isolate SARS-CoV-2/human/USA/MI-MDHHS-SC20048/2020| complete genome
MT412176	n_f_primer	100	0	MT412176 |Severe acute respiratory syndrome coronavirus 2 isolate SARS-CoV-2/human/USA/MI-MDHHS-SC20051/2020| complete genome
MT412177	n_f_primer	100	0	MT412177 |Severe acute respiratory syndrome coronavirus 2 isolate SARS-CoV-2/human/USA/MI-MDHHS-SC20052/2020| complete genome
MT412178	n_f_primer	100	0	MT412178 |Severe acute respiratory syndrome coronavirus 2 isolate SARS-CoV-2/human/USA/MI-MDHHS-SC20053/2020| complete genome
MT412226	n_f_primer	100	0	MT412226 |Severe acute respiratory syndrome coronavirus 2 isolate SARS-CoV-2/human/USA/WA-UW-5178/2020| complete genome
MT412227	n_f_primer	100	0	MT412227 |Severe acute respiratory syndrome coronavirus 2 isolate SARS-CoV-2/human/USA/WA-UW-5181/2020| complete genome
MT412228	n_f_primer	100	0	MT412228 |Severe acute respiratory syndrome coronavirus 2 isolate SARS-CoV-2/human/USA/WA-UW-5182/2020| complete genome
MT412229	n_f_primer	100	0	MT412229 |Severe acute respiratory syndrome coronavirus 2 isolate SARS-CoV-2/human/USA/WA-UW-5189/2020| complete genome
MT412230	n_f_primer	100	0	MT412230 |Severe acute respiratory syndrome coronavirus 2 isolate SARS-CoV-2/human/USA/WA-UW-5190/2020| complete genome
MT412233	n_f_primer	100	0	MT412233 |Severe acute respiratory syndrome coronavirus 2 isolate SARS-CoV-2/human/USA/UNKNOWN-UW-531/2020| complete genome
MT412234	n_f_primer	100	0	MT412234 |Severe acute respiratory syndrome coronavirus 2 isolate SARS-CoV-2/human/USA/WA-UW-604/2020| complete genome
MT412235	n_f_primer	100	0	MT412235 |Severe acute respiratory syndrome coronavirus 2 isolate SARS-CoV-2/human/USA/WA-UW-558/2020| complete genome
MT412236	n_f_primer	100	0	MT412236 |Severe acute respiratory syndrome coronavirus 2 isolate SARS-CoV-2/human/USA/WA-UW-586/2020| complete genome
MT412237	n_f_primer	100	0	MT412237 |Severe acute respiratory syndrome coronavirus 2 isolate SARS-CoV-2/human/USA/WA-UW-602/2020| complete genome
MT412238	n_f_primer	100	0	MT412238 |Severe acute respiratory syndrome coronavirus 2 isolate SARS-CoV-2/human/USA/WA-UW-596/2020| complete genome
MT412239	n_f_primer	100	0	MT412239 |Severe acute respiratory syndrome coronavirus 2 isolate SARS-CoV-2/human/USA/UNKNOWN-UW-547/2020| complete genome
MT412240	n_f_primer	100	0	MT412240 |Severe acute respiratory syndrome coronavirus 2 isolate SARS-CoV-2/human/USA/WA-UW-600/2020| complete genome
MT412241	n_f_primer	100	0	MT412241 |Severe acute respiratory syndrome coronavirus 2 isolate SARS-CoV-2/human/USA/WA-UW-555/2020| complete genome
MT412242	n_f_primer	100	0	MT412242 |Severe acute respiratory syndrome coronavirus 2 isolate SARS-CoV-2/human/USA/UNKNOWN-UW-526/2020| complete genome
MT412243	n_f_primer	100	0	MT412243 |Severe acute respiratory syndrome coronavirus 2 isolate SARS-CoV-2/human/USA/UNKNOWN-UW-581/2020| complete genome
MT412244	n_f_primer	100	0	MT412244 |Severe acute respiratory syndrome coronavirus 2 isolate SARS-CoV-2/human/USA/WA-UW-572/2020| complete genome
MT412245	n_f_primer	100	0	MT412245 |Severe acute respiratory syndrome coronavirus 2 isolate SARS-CoV-2/human/USA/UNKNOWN-UW-536/2020| complete genome
MT412246	n_f_primer	100	0	MT412246 |Severe acute respiratory syndrome coronavirus 2 isolate SARS-CoV-2/human/USA/WA-UW-525/2020| complete genome
MT412247	n_f_primer	100	0	MT412247 |Severe acute respiratory syndrome coronavirus 2 isolate SARS-CoV-2/human/USA/WA-UW-530/2020| complete genome
MT412248	n_f_primer	100	0	MT412248 |Severe acute respiratory syndrome coronavirus 2 isolate SARS-CoV-2/human/USA/WA-UW-524/2020| complete genome
MT412249	n_f_primer	100	0	MT412249 |Severe acute respiratory syndrome coronavirus 2 isolate SARS-CoV-2/human/USA/WA-UW-543/2020| complete genome
MT412250	n_f_primer	100	0	MT412250 |Severe acute respiratory syndrome coronavirus 2 isolate SARS-CoV-2/human/USA/WA-UW-542/2020| complete genome
MT412251	n_f_primer	100	0	MT412251 |Severe acute respiratory syndrome coronavirus 2 isolate SARS-CoV-2/human/USA/WA-UW-546/2020| complete genome
MT412252	n_f_primer	100	0	MT412252 |Severe acute respiratory syndrome coronavirus 2 isolate SARS-CoV-2/human/USA/WA-UW-517/2020| complete genome
MT412253	n_f_primer	100	0	MT412253 |Severe acute respiratory syndrome coronavirus 2 isolate SARS-CoV-2/human/USA/WA-UW-518/2020| complete genome
MT412254	n_f_primer	100	0	MT412254 |Severe acute respiratory syndrome coronavirus 2 isolate SARS-CoV-2/human/USA/UNKNOWN-UW-5199/2020| complete genome
MT412255	n_f_primer	100	0	MT412255 |Severe acute respiratory syndrome coronavirus 2 isolate SARS-CoV-2/human/USA/WA-UW-5200/2020| complete genome
MT412256	n_f_primer	100	0	MT412256 |Severe acute respiratory syndrome coronavirus 2 isolate SARS-CoV-2/human/USA/WA-UW-5203/2020| complete genome
MT412257	n_f_primer	100	0	MT412257 |Severe acute respiratory syndrome coronavirus 2 isolate SARS-CoV-2/human/USA/WA-UW-5205/2020| complete genome
MT412258	n_f_primer	100	0	MT412258 |Severe acute respiratory syndrome coronavirus 2 isolate SARS-CoV-2/human/USA/WA-UW-5359/2020| complete genome
MT412259	n_f_primer	100	0	MT412259 |Severe acute respiratory syndrome coronavirus 2 isolate SARS-CoV-2/human/USA/WA-UW-5364/2020| complete genome
MT412261	n_f_primer	100	0	MT412261 |Severe acute respiratory syndrome coronavirus 2 isolate SARS-CoV-2/human/USA/WA-UW-5371/2020| complete genome
MT412262	n_f_primer	100	0	MT412262 |Severe acute respiratory syndrome coronavirus 2 isolate SARS-CoV-2/human/USA/WA-UW-5397/2020| complete genome
MT412263	n_f_primer	100	0	MT412263 |Severe acute respiratory syndrome coronavirus 2 isolate SARS-CoV-2/human/USA/WA-UW-5400/2020| complete genome
MT412264	n_f_primer	100	0	MT412264 |Severe acute respiratory syndrome coronavirus 2 isolate SARS-CoV-2/human/USA/CT-UW-5595/2020| complete genome
MT412267	n_f_primer	100	0	MT412267 |Severe acute respiratory syndrome coronavirus 2 isolate SARS-CoV-2/human/USA/UNKNOWN-UW-5614/2020| complete genome
MT412268	n_f_primer	100	0	MT412268 |Severe acute respiratory syndrome coronavirus 2 isolate SARS-CoV-2/human/USA/WA-UW-5617/2020| complete genome
MT412269	n_f_primer	100	0	MT412269 |Severe acute respiratory syndrome coronavirus 2 isolate SARS-CoV-2/human/USA/WA-UW-5629/2020| complete genome
MT412271	n_f_primer	100	0	MT412271 |Severe acute respiratory syndrome coronavirus 2 isolate SARS-CoV-2/human/USA/WA-UW-5732/2020| complete genome
MT412272	n_f_primer	100	0	MT412272 |Severe acute respiratory syndrome coronavirus 2 isolate SARS-CoV-2/human/USA/WA-UW-5737/2020| complete genome
MT412273	n_f_primer	100	0	MT412273 |Severe acute respiratory syndrome coronavirus 2 isolate SARS-CoV-2/human/USA/UNKNOWN-UW-5742/2020| complete genome
MT412274	n_f_primer	100	0	MT412274 |Severe acute respiratory syndrome coronavirus 2 isolate SARS-CoV-2/human/USA/CT-UW-5749/2020| complete genome
MT412275	n_f_primer	100	0	MT412275 |Severe acute respiratory syndrome coronavirus 2 isolate SARS-CoV-2/human/USA/WA-UW-5750/2020| complete genome
MT412276	n_f_primer	100	0	MT412276 |Severe acute respiratory syndrome coronavirus 2 isolate SARS-CoV-2/human/USA/CT-UW-5754/2020| complete genome
MT412277	n_f_primer	100	0	MT412277 |Severe acute respiratory syndrome coronavirus 2 isolate SARS-CoV-2/human/USA/WA-UW-5756/2020| complete genome
MT412278	n_f_primer	100	0	MT412278 |Severe acute respiratory syndrome coronavirus 2 isolate SARS-CoV-2/human/USA/CT-UW-5757/2020| complete genome
MT412279	n_f_primer	100	0	MT412279 |Severe acute respiratory syndrome coronavirus 2 isolate SARS-CoV-2/human/USA/CT-UW-5763/2020| complete genome
MT412280	n_f_primer	100	0	MT412280 |Severe acute respiratory syndrome coronavirus 2 isolate SARS-CoV-2/human/USA/CT-UW-5764/2020| complete genome
MT412281	n_f_primer	100	0	MT412281 |Severe acute respiratory syndrome coronavirus 2 isolate SARS-CoV-2/human/USA/UNKNOWN-UW-5769/2020| complete genome
MT412283	n_f_primer	100	0	MT412283 |Severe acute respiratory syndrome coronavirus 2 isolate SARS-CoV-2/human/USA/CT-UW-5772/2020| complete genome
MT412284	n_f_primer	100	0	MT412284 |Severe acute respiratory syndrome coronavirus 2 isolate SARS-CoV-2/human/USA/CT-UW-5773/2020| complete genome
MT412285	n_f_primer	100	0	MT412285 |Severe acute respiratory syndrome coronavirus 2 isolate SARS-CoV-2/human/USA/WA-UW-5879/2020| complete genome
MT412286	n_f_primer	100	0	MT412286 |Severe acute respiratory syndrome coronavirus 2 isolate SARS-CoV-2/human/USA/WA-UW-5884/2020| complete genome
MT412287	n_f_primer	100	0	MT412287 |Severe acute respiratory syndrome coronavirus 2 isolate SARS-CoV-2/human/USA/WA-UW-5911/2020| complete genome
MT412288	n_f_primer	100	0	MT412288 |Severe acute respiratory syndrome coronavirus 2 isolate SARS-CoV-2/human/USA/WA-UW-5932/2020| complete genome
MT412289	n_f_primer	100	0	MT412289 |Severe acute respiratory syndrome coronavirus 2 isolate SARS-CoV-2/human/USA/WA-UW-5947/2020| complete genome
MT412290	n_f_primer	100	0	MT412290 |Severe acute respiratory syndrome coronavirus 2 isolate SARS-CoV-2/human/USA/WA-UW-6162/2020| complete genome
MT412291	n_f_primer	100	0	MT412291 |Severe acute respiratory syndrome coronavirus 2 isolate SARS-CoV-2/human/USA/WA-UW-6164/2020| complete genome
MT412292	n_f_primer	100	0	MT412292 |Severe acute respiratory syndrome coronavirus 2 isolate SARS-CoV-2/human/USA/WA-UW-6170/2020| complete genome
MT412293	n_f_primer	100	0	MT412293 |Severe acute respiratory syndrome coronavirus 2 isolate SARS-CoV-2/human/USA/WA-UW-6173/2020| complete genome
MT412294	n_f_primer	100	0	MT412294 |Severe acute respiratory syndrome coronavirus 2 isolate SARS-CoV-2/human/USA/WA-UW-6178/2020| complete genome
MT412295	n_f_primer	100	0	MT412295 |Severe acute respiratory syndrome coronavirus 2 isolate SARS-CoV-2/human/USA/WA-UW-4226/2020| complete genome
MT412296	n_f_primer	100	0	MT412296 |Severe acute respiratory syndrome coronavirus 2 isolate SARS-CoV-2/human/USA/WA-UW-4243/2020| complete genome
MT412297	n_f_primer	100	0	MT412297 |Severe acute respiratory syndrome coronavirus 2 isolate SARS-CoV-2/human/USA/ID-UW-4255/2020| complete genome
MT412298	n_f_primer	100	0	MT412298 |Severe acute respiratory syndrome coronavirus 2 isolate SARS-CoV-2/human/USA/WA-UW-4279/2020| complete genome
MT412299	n_f_primer	100	0	MT412299 |Severe acute respiratory syndrome coronavirus 2 isolate SARS-CoV-2/human/USA/ID-UW-4307/2020| complete genome
MT412300	n_f_primer	100	0	MT412300 |Severe acute respiratory syndrome coronavirus 2 isolate SARS-CoV-2/human/USA/WA-UW-4338/2020| complete genome
MT412301	n_f_primer	100	0	MT412301 |Severe acute respiratory syndrome coronavirus 2 isolate SARS-CoV-2/human/USA/CT-UW-4343/2020| complete genome
MT412302	n_f_primer	100	0	MT412302 |Severe acute respiratory syndrome coronavirus 2 isolate SARS-CoV-2/human/USA/CT-UW-4345/2020| complete genome
MT412303	n_f_primer	100	0	MT412303 |Severe acute respiratory syndrome coronavirus 2 isolate SARS-CoV-2/human/USA/CT-UW-4348/2020| complete genome
MT412304	n_f_primer	100	0	MT412304 |Severe acute respiratory syndrome coronavirus 2 isolate SARS-CoV-2/human/USA/ID-UW-4354/2020| complete genome
MT412305	n_f_primer	100	0	MT412305 |Severe acute respiratory syndrome coronavirus 2 isolate SARS-CoV-2/human/USA/ID-UW-4383/2020| complete genome
MT412306	n_f_primer	100	0	MT412306 |Severe acute respiratory syndrome coronavirus 2 isolate SARS-CoV-2/human/USA/ID-UW-4402/2020| complete genome
MT412307	n_f_primer	100	0	MT412307 |Severe acute respiratory syndrome coronavirus 2 isolate SARS-CoV-2/human/USA/OR-UW-4410/2020| complete genome
MT412308	n_f_primer	100	0	MT412308 |Severe acute respiratory syndrome coronavirus 2 isolate SARS-CoV-2/human/USA/WA-UW-4413/2020| complete genome
MT412309	n_f_primer	100	0	MT412309 |Severe acute respiratory syndrome coronavirus 2 isolate SARS-CoV-2/human/USA/ID-UW-4418/2020| complete genome
MT412310	n_f_primer	100	0	MT412310 |Severe acute respiratory syndrome coronavirus 2 isolate SARS-CoV-2/human/USA/WA-UW-6183/2020| complete genome
MT412311	n_f_primer	100	0	MT412311 |Severe acute respiratory syndrome coronavirus 2 isolate SARS-CoV-2/human/USA/WA-UW-6185/2020| complete genome
MT412312	n_f_primer	100	0	MT412312 |Severe acute respiratory syndrome coronavirus 2 isolate SARS-CoV-2/human/USA/WA-UW-6186/2020| complete genome
MT412313	n_f_primer	100	0	MT412313 |Severe acute respiratory syndrome coronavirus 2 isolate SARS-CoV-2/human/USA/WA-UW-6211/2020| complete genome
MT412314	n_f_primer	100	0	MT412314 |Severe acute respiratory syndrome coronavirus 2 isolate SARS-CoV-2/human/USA/WA-UW-6240/2020| complete genome
MT412316	n_f_primer	100	0	MT412316 |Severe acute respiratory syndrome coronavirus 2 isolate SARS-CoV-2/human/USA/WA-UW-6243/2020| complete genome
MT412317	n_f_primer	100	0	MT412317 |Severe acute respiratory syndrome coronavirus 2 isolate SARS-CoV-2/human/USA/CT-UW-6259/2020| complete genome
MT412318	n_f_primer	100	0	MT412318 |Severe acute respiratory syndrome coronavirus 2 isolate SARS-CoV-2/human/USA/CT-UW-6270/2020| complete genome
MT412319	n_f_primer	100	0	MT412319 |Severe acute respiratory syndrome coronavirus 2 isolate SARS-CoV-2/human/USA/CT-UW-6271/2020| complete genome
MT412321	n_f_primer	100	0	MT412321 |Severe acute respiratory syndrome coronavirus 2 isolate SARS-CoV-2/human/USA/WA-UW-6302/2020| complete genome
MT412322	n_f_primer	100	0	MT412322 |Severe acute respiratory syndrome coronavirus 2 isolate SARS-CoV-2/human/USA/CT-UW-6314/2020| complete genome
MT412323	n_f_primer	100	0	MT412323 |Severe acute respiratory syndrome coronavirus 2 isolate SARS-CoV-2/human/USA/WA-UW-6315/2020| complete genome
MT412324	n_f_primer	100	0	MT412324 |Severe acute respiratory syndrome coronavirus 2 isolate SARS-CoV-2/human/USA/WA-UW-6327/2020| complete genome
MT412325	n_f_primer	100	0	MT412325 |Severe acute respiratory syndrome coronavirus 2 isolate SARS-CoV-2/human/USA/WA-UW-6331/2020| complete genome
MT412326	n_f_primer	100	0	MT412326 |Severe acute respiratory syndrome coronavirus 2 isolate SARS-CoV-2/human/USA/WA-UW-6335/2020| complete genome
MT412327	n_f_primer	100	0	MT412327 |Severe acute respiratory syndrome coronavirus 2 isolate SARS-CoV-2/human/USA/ID-UW-6349/2020| complete genome
MT412328	n_f_primer	100	0	MT412328 |Severe acute respiratory syndrome coronavirus 2 isolate SARS-CoV-2/human/USA/CT-UW-6362/2020| complete genome
MT412329	n_f_primer	100	0	MT412329 |Severe acute respiratory syndrome coronavirus 2 isolate SARS-CoV-2/human/USA/CT-UW-6380/2020| complete genome
MT412330	n_f_primer	100	0	MT412330 |Severe acute respiratory syndrome coronavirus 2 isolate SARS-CoV-2/human/USA/CT-UW-6385/2020| complete genome
MT412331	n_f_primer	100	0	MT412331 |Severe acute respiratory syndrome coronavirus 2 isolate SARS-CoV-2/human/USA/WA-UW-6399/2020| complete genome
MT412332	n_f_primer	100	0	MT412332 |Severe acute respiratory syndrome coronavirus 2 isolate SARS-CoV-2/human/USA/WA-UW-6400/2020| complete genome
MT412333	n_f_primer	100	0	MT412333 |Severe acute respiratory syndrome coronavirus 2 isolate SARS-CoV-2/human/USA/WA-UW-6403/2020| complete genome
MT412334	n_f_primer	100	0	MT412334 |Severe acute respiratory syndrome coronavirus 2 isolate SARS-CoV-2/human/USA/WA-UW-6404/2020| complete genome
MT412336	n_f_primer	100	0	MT412336 |Severe acute respiratory syndrome coronavirus 2 isolate SARS-CoV-2/human/USA/WA-UW-6410/2020| complete genome
MT412337	n_f_primer	100	0	MT412337 |Severe acute respiratory syndrome coronavirus 2 isolate SARS-CoV-2/human/USA/WA-UW-6417/2020| complete genome
MT415320	n_f_primer	100	0	MT415320 |Severe acute respiratory syndrome coronavirus 2 isolate SARS-CoV-2/human/IND/OUMRK100/2020| complete genome
MT415321	n_f_primer	100	0	MT415321 |Severe acute respiratory syndrome coronavirus 2 isolate SARS-CoV-2/human/IND/GMCKN318/2020| complete genome
MT415322	n_f_primer	100	0	MT415322 |Severe acute respiratory syndrome coronavirus 2 isolate SARS-CoV-2/human/IND/GMCKN443/2020| complete genome
MT415323	n_f_primer	100	0	MT415323 |Severe acute respiratory syndrome coronavirus 2 isolate SARS-CoV-2/human/IND/GMCTC469/2020| complete genome
MT415894	n_f_primer	100	0	MT415894 |Severe acute respiratory syndrome coronavirus 2 isolate SARS-CoV-2/human/USA/VA-DCLS-0069/2020| complete genome
MT415895	n_f_primer	100	0	MT415895 |Severe acute respiratory syndrome coronavirus 2 isolate SARS-CoV-2/human/USA/VA-DCLS-0070/2020| complete genome
MT415896	n_f_primer	100	0	MT415896 |Severe acute respiratory syndrome coronavirus 2 isolate SARS-CoV-2/human/USA/VA-DCLS-0071/2020| complete genome
MT415897	n_f_primer	100	0	MT415897 |Severe acute respiratory syndrome coronavirus 2 isolate SARS-CoV-2/human/USA/VA-DCLS-0072/2020| complete genome
MT415898	n_f_primer	100	0	MT415898 |Severe acute respiratory syndrome coronavirus 2 isolate SARS-CoV-2/human/USA/VA-DCLS-0073/2020| complete genome
MT415899	n_f_primer	100	0	MT415899 |Severe acute respiratory syndrome coronavirus 2 isolate SARS-CoV-2/human/USA/VA-DCLS-0075/2020| complete genome
MT415900	n_f_primer	100	0	MT415900 |Severe acute respiratory syndrome coronavirus 2 isolate SARS-CoV-2/human/USA/VA-DCLS-0076/2020| complete genome
MT415901	n_f_primer	100	0	MT415901 |Severe acute respiratory syndrome coronavirus 2 isolate SARS-CoV-2/human/USA/VA-DCLS-0077/2020| complete genome
MT415902	n_f_primer	100	0	MT415902 |Severe acute respiratory syndrome coronavirus 2 isolate SARS-CoV-2/human/USA/VA-DCLS-0078/2020| complete genome
MT415903	n_f_primer	100	0	MT415903 |Severe acute respiratory syndrome coronavirus 2 isolate SARS-CoV-2/human/USA/VA-DCLS-0080/2020| complete genome
MT415904	n_f_primer	100	0	MT415904 |Severe acute respiratory syndrome coronavirus 2 isolate SARS-CoV-2/human/USA/VA-DCLS-0081/2020| complete genome
MT415905	n_f_primer	100	0	MT415905 |Severe acute respiratory syndrome coronavirus 2 isolate SARS-CoV-2/human/USA/VA-DCLS-0084/2020| complete genome
MT415906	n_f_primer	100	0	MT415906 |Severe acute respiratory syndrome coronavirus 2 isolate SARS-CoV-2/human/USA/VA-DCLS-0086/2020| complete genome
MT415907	n_f_primer	100	0	MT415907 |Severe acute respiratory syndrome coronavirus 2 isolate SARS-CoV-2/human/USA/VA-DCLS-0087/2020| complete genome
MT415908	n_f_primer	100	0	MT415908 |Severe acute respiratory syndrome coronavirus 2 isolate SARS-CoV-2/human/USA/VA-DCLS-0088/2020| complete genome
MT415909	n_f_primer	100	0	MT415909 |Severe acute respiratory syndrome coronavirus 2 isolate SARS-CoV-2/human/USA/VA-DCLS-0089/2020| complete genome
MT415910	n_f_primer	100	0	MT415910 |Severe acute respiratory syndrome coronavirus 2 isolate SARS-CoV-2/human/USA/VA-DCLS-0090/2020| complete genome
MT415911	n_f_primer	100	0	MT415911 |Severe acute respiratory syndrome coronavirus 2 isolate SARS-CoV-2/human/USA/VA-DCLS-0091/2020| complete genome
MT415912	n_f_primer	100	0	MT415912 |Severe acute respiratory syndrome coronavirus 2 isolate SARS-CoV-2/human/USA/VA-DCLS-0092/2020| complete genome
MT418880	n_f_primer	100	0	MT418880 |Severe acute respiratory syndrome coronavirus 2 isolate SARS-CoV-2/human/USA/VA-DCLS-0095/2020| complete genome
MT418881	n_f_primer	100	0	MT418881 |Severe acute respiratory syndrome coronavirus 2 isolate SARS-CoV-2/human/USA/VA-DCLS-0098/2020| complete genome
MT418882	n_f_primer	100	0	MT418882 |Severe acute respiratory syndrome coronavirus 2 isolate SARS-CoV-2/human/USA/VA-DCLS-0099/2020| complete genome
MT418883	n_f_primer	100	0	MT418883 |Severe acute respiratory syndrome coronavirus 2 isolate SARS-CoV-2/human/USA/VA-DCLS-0100/2020| complete genome
MT418884	n_f_primer	100	0	MT418884 |Severe acute respiratory syndrome coronavirus 2 isolate SARS-CoV-2/human/USA/VA-DCLS-0101/2020| complete genome
MT418885	n_f_primer	100	0	MT418885 |Severe acute respiratory syndrome coronavirus 2 isolate SARS-CoV-2/human/USA/VA-DCLS-0104/2020| complete genome
MT418886	n_f_primer	100	0	MT418886 |Severe acute respiratory syndrome coronavirus 2 isolate SARS-CoV-2/human/USA/VA-DCLS-0105/2020| complete genome
MT418887	n_f_primer	100	0	MT418887 |Severe acute respiratory syndrome coronavirus 2 isolate SARS-CoV-2/human/USA/VA-DCLS-0106/2020| complete genome
MT418888	n_f_primer	100	0	MT418888 |Severe acute respiratory syndrome coronavirus 2 isolate SARS-CoV-2/human/USA/VA-DCLS-0108/2020| complete genome
MT418889	n_f_primer	100	0	MT418889 |Severe acute respiratory syndrome coronavirus 2 isolate SARS-CoV-2/human/USA/VA-DCLS-0109/2020| complete genome
MT418890	n_f_primer	100	0	MT418890 |Severe acute respiratory syndrome coronavirus 2 isolate SARS-CoV-2/human/USA/VA-DCLS-0110/2020| complete genome
MT418891	n_f_primer	100	0	MT418891 |Severe acute respiratory syndrome coronavirus 2 isolate SARS-CoV-2/human/USA/VA-DCLS-0111/2020| complete genome
MT418892	n_f_primer	100	0	MT418892 |Severe acute respiratory syndrome coronavirus 2 isolate SARS-CoV-2/human/USA/VA-DCLS-0112/2020| complete genome
MT419810	n_f_primer	100	0	MT419810 |Severe acute respiratory syndrome coronavirus 2 isolate SARS-CoV2/human/USA/PR-CDC-S1/2020| complete genome
MT419812	n_f_primer	100	0	MT419812 |Severe acute respiratory syndrome coronavirus 2 isolate SARS-CoV2/human/USA/PR-CDC-S3/2020| complete genome
MT419814	n_f_primer	100	0	MT419814 |Severe acute respiratory syndrome coronavirus 2 isolate SARS-CoV2/human/USA/PR-CDC-S5/2020| complete genome
MT419815	n_f_primer	100	0	MT419815 |Severe acute respiratory syndrome coronavirus 2 isolate SARS-CoV2/human/USA/PR-CDC-S6/2020| complete genome
MT419816	n_f_primer	100	0	MT419816 |Severe acute respiratory syndrome coronavirus 2 isolate SARS-CoV2/human/USA/PR-CDC-S7/2020| complete genome
MT419818	n_f_primer	100	0	MT419818 |Severe acute respiratory syndrome coronavirus 2 isolate SARS-CoV2/human/USA/PR-CDC-S9/2020| complete genome
MT419820	n_f_primer	100	0	MT419820 |Severe acute respiratory syndrome coronavirus 2 isolate SARS-CoV2/human/USA/PR-CDC-S11/2020| complete genome
MT419829	n_f_primer	100	0	MT419829 |Severe acute respiratory syndrome coronavirus 2 isolate SARS-CoV-2/human/USA/CA-CDPH-UC1/2020| complete genome
MT419830	n_f_primer	100	0	MT419830 |Severe acute respiratory syndrome coronavirus 2 isolate SARS-CoV-2/human/USA/CA-CDPH-UC3/2020| complete genome
MT419831	n_f_primer	100	0	MT419831 |Severe acute respiratory syndrome coronavirus 2 isolate SARS-CoV-2/human/USA/CA-CDPH-UC2/2020| complete genome
MT419832	n_f_primer	100	0	MT419832 |Severe acute respiratory syndrome coronavirus 2 isolate SARS-CoV-2/human/USA/CA-CDPH-UC4/2020| complete genome
MT419834	n_f_primer	100	0	MT419834 |Severe acute respiratory syndrome coronavirus 2 isolate SARS-CoV-2/human/USA/CA-CDPH-UC6/2020| complete genome
MT419835	n_f_primer	100	0	MT419835 |Severe acute respiratory syndrome coronavirus 2 isolate SARS-CoV-2/human/USA/CA-CDPH-UC7/2020| complete genome
MT419836	n_f_primer	100	0	MT419836 |Severe acute respiratory syndrome coronavirus 2 isolate SARS-CoV-2/human/USA/CA-CDPH-UC8/2020| complete genome
MT419837	n_f_primer	100	0	MT419837 |Severe acute respiratory syndrome coronavirus 2 isolate SARS-CoV-2/human/USA/CA-CDPH-UC9/2020| complete genome
MT419839	n_f_primer	100	0	MT419839 |Severe acute respiratory syndrome coronavirus 2 isolate SARS-CoV-2/human/USA/CA-CDPH-UC11/2020| complete genome
MT419841	n_f_primer	100	0	MT419841 |Severe acute respiratory syndrome coronavirus 2 isolate SARS-CoV-2/human/USA/CA-SCCPHD-UC14/2020| complete genome
MT419842	n_f_primer	100	0	MT419842 |Severe acute respiratory syndrome coronavirus 2 isolate SARS-CoV-2/human/USA/CA-SCCPHD-UC16/2020| complete genome
MT419846	n_f_primer	100	0	MT419846 |Severe acute respiratory syndrome coronavirus 2 isolate SARS-CoV-2/human/USA/CA-CDPH-UC20/2020| complete genome
MT419847	n_f_primer	100	0	MT419847 |Severe acute respiratory syndrome coronavirus 2 isolate SARS-CoV-2/human/USA/CA-CDPH-UC21/2020| complete genome
MT419851	n_f_primer	100	0	MT419851 |Severe acute respiratory syndrome coronavirus 2 isolate SARS-CoV-2/human/USA/CA-CDPH-UC26/2020| complete genome
MT419853	n_f_primer	100	0	MT419853 |Severe acute respiratory syndrome coronavirus 2 isolate SARS-CoV-2/human/USA/CA-CDPH-UC28/2020| complete genome
MT419854	n_f_primer	100	0	MT419854 |Severe acute respiratory syndrome coronavirus 2 isolate SARS-CoV-2/human/USA/CA-SCCPHD-UC13/2020| complete genome
MT419860	n_f_primer	100	0	MT419860 |Severe acute respiratory syndrome coronavirus 2 isolate SARS-CoV-2/human/USA/CA-UCSF-UC36/2020| complete genome
MT422806	n_f_primer	100	0	MT422806 |Severe acute respiratory syndrome coronavirus 2 isolate SARS-CoV-2/human/USA/UF-4/2020| complete genome
MT422807	n_f_primer	100	0	MT422807 |Severe acute respiratory syndrome coronavirus 2 isolate SARS-CoV-2/human/USA/UF-5/2020| complete genome
LC528232				LC528232 |Severe acute respiratory syndrome coronavirus 2 SARS-CoV-2/Hu/DP/Kng/19-020 RNA| complete genome
LC528233				LC528233 |Severe acute respiratory syndrome coronavirus 2 SARS-CoV-2/Hu/DP/Kng/19-027 RNA| complete genome
LC529905				LC529905 |Severe acute respiratory syndrome coronavirus 2 TKYE6182_2020 RNA| complete genome
LC534418				LC534418 |Severe acute respiratory syndrome coronavirus 2 SARS-CoV-2/Hu/DP/Kng/19-031 RNA| complete genome
LC534419				LC534419 |Severe acute respiratory syndrome coronavirus 2 SARS-CoV-2/Hu/Kng/19-437 RNA| complete genome
LC542809				LC542809 |Severe acute respiratory syndrome coronavirus 2 TKYE6947_2020 RNA| complete genome
LC542976				LC542976 |Severe acute respiratory syndrome coronavirus 2 TKYE6968_2020 RNA| complete genome
MN908947				MN908947 |Severe acute respiratory syndrome coronavirus 2 isolate Wuhan-Hu-1| complete genome
MN938384				MN938384 |Severe acute respiratory syndrome coronavirus 2 isolate 2019-nCoV_HKU-SZ-002a_2020| complete genome
MN975262				MN975262 |Severe acute respiratory syndrome coronavirus 2 isolate 2019-nCoV_HKU-SZ-005b_2020| complete genome
MN985325				MN985325 |Severe acute respiratory syndrome coronavirus 2 isolate 2019-nCoV/USA-WA1/2020| complete genome
MN988668				MN988668 |Severe acute respiratory syndrome coronavirus 2 isolate 2019-nCoV WHU01| complete genome
MN988669				MN988669 |Severe acute respiratory syndrome coronavirus 2 isolate 2019-nCoV WHU02| complete genome
MN988713				MN988713 |Severe acute respiratory syndrome coronavirus 2 isolate 2019-nCoV/USA-IL1/2020| complete genome
MN994467				MN994467 |Severe acute respiratory syndrome coronavirus 2 isolate 2019-nCoV/USA-CA1/2020| complete genome
MN994468				MN994468 |Severe acute respiratory syndrome coronavirus 2 isolate 2019-nCoV/USA-CA2/2020| complete genome
MN996527				MN996527 |Severe acute respiratory syndrome coronavirus 2 isolate WIV02| complete genome
MN996528				MN996528 |Severe acute respiratory syndrome coronavirus 2 isolate WIV04| complete genome
MN996529				MN996529 |Severe acute respiratory syndrome coronavirus 2 isolate WIV05| complete genome
MN996530				MN996530 |Severe acute respiratory syndrome coronavirus 2 isolate WIV06| complete genome
MN996531				MN996531 |Severe acute respiratory syndrome coronavirus 2 isolate WIV07| complete genome
MN997409				MN997409 |Severe acute respiratory syndrome coronavirus 2 isolate 2019-nCoV/USA-AZ1/2020| complete genome
MT215194				MT215194 |Severe acute respiratory syndrome coronavirus 2 isolate SARS-CoV-2/human/HKG.85_VM20002868/2020| complete genome
MT215195				MT215195 |Severe acute respiratory syndrome coronavirus 2 isolate SARS-CoV-2/human/HKG/90_VM20002907/2020| complete genome
MT276600				MT276600 |Severe acute respiratory syndrome coronavirus 2 isolate SARS-CoV-2/human/HKG/case113_VM2003179/2020| complete genome
MT324062				MT324062 |Severe acute respiratory syndrome coronavirus 2 isolate SARS-CoV-2/human/ZAF/R03006/2020| complete genome
MT325575				MT325575 |Severe acute respiratory syndrome coronavirus 2 isolate SARS-CoV-2/human/USA/GA_2343/2020| complete genome
MT385444				MT385444 |Severe acute respiratory syndrome coronavirus 2 isolate SARS-CoV-2/human/USA/CA-CZB-EX00721/2020| complete genome
NC_045512				NC_045512 |Severe acute respiratory syndrome coronavirus 2 isolate Wuhan-Hu-1| complete genome

## Sheet: N_gene
sseqid	qseqid	pident	mismatch	description
MT385489	n_gene_sequence	96.377	5	MT385489 |Severe acute respiratory syndrome coronavirus 2 isolate SARS-CoV-2/human/USA/CA-CZB-IX00112/2020| complete genome
MT371568	n_gene_sequence	98.551	2	MT371568 |Severe acute respiratory syndrome coronavirus 2 isolate SARS-CoV-2/human/CZE/2256/2020| complete genome
MT027064	n_gene_sequence	99.275	1	MT027064 |Severe acute respiratory syndrome coronavirus 2 isolate 2019-nCoV/USA-CA5/2020| complete genome
MT049951	n_gene_sequence	99.275	1	MT049951 |Severe acute respiratory syndrome coronavirus 2 isolate SARS-CoV-2/human/CHN/Yunnan-01/2020| complete genome
MT215194	n_gene_sequence	99.275	1	MT215194 |Severe acute respiratory syndrome coronavirus 2 isolate SARS-CoV-2/human/HKG.85_VM20002868/2020| complete genome
MT215195	n_gene_sequence	99.275	1	MT215195 |Severe acute respiratory syndrome coronavirus 2 isolate SARS-CoV-2/human/HKG/90_VM20002907/2020| complete genome
MT252690	n_gene_sequence	99.275	1	MT252690 |Severe acute respiratory syndrome coronavirus 2 isolate SARS-CoV-2/human/USA/WA-UW91/2020| complete genome
MT263384	n_gene_sequence	99.275	1	MT263384 |Severe acute respiratory syndrome coronavirus 2 isolate SARS-CoV-2/human/USA/WA-UW301/2020| complete genome
MT276600	n_gene_sequence	99.275	1	MT276600 |Severe acute respiratory syndrome coronavirus 2 isolate SARS-CoV-2/human/HKG/case113_VM2003179/2020| complete genome
MT292574	n_gene_sequence	99.275	1	MT292574 |Severe acute respiratory syndrome coronavirus 2 isolate SARS-CoV-2/human/ESP/Valencia15/2020| complete genome
MT293160	n_gene_sequence	99.275	1	MT293160 |Severe acute respiratory syndrome coronavirus 2 isolate SARS-CoV-2/human/USA/WA-UW-1315/2020| complete genome
MT324062	n_gene_sequence	99.275	1	MT324062 |Severe acute respiratory syndrome coronavirus 2 isolate SARS-CoV-2/human/ZAF/R03006/2020| complete genome
MT325575	n_gene_sequence	99.275	1	MT325575 |Severe acute respiratory syndrome coronavirus 2 isolate SARS-CoV-2/human/USA/GA_2343/2020| complete genome
MT371570	n_gene_sequence	99.275	1	MT371570 |Severe acute respiratory syndrome coronavirus 2 isolate SARS-CoV-2/human/CZE/CzechiaMotol_2448/2020| complete genome
MT371572	n_gene_sequence	99.275	1	MT371572 |Severe acute respiratory syndrome coronavirus 2 isolate SARS-CoV-2/human/CZE/CzechiaMotol_2174/2020| complete genome
MT374101	n_gene_sequence	99.275	1	MT374101 |Severe acute respiratory syndrome coronavirus 2 isolate SARS-CoV-2/human/TWN/CGMH-CGU-02/2020| complete genome
MT385444	n_gene_sequence	99.275	1	MT385444 |Severe acute respiratory syndrome coronavirus 2 isolate SARS-CoV-2/human/USA/CA-CZB-EX00721/2020| complete genome
MT412327	n_gene_sequence	99.275	1	MT412327 |Severe acute respiratory syndrome coronavirus 2 isolate SARS-CoV-2/human/USA/ID-UW-6349/2020| complete genome
MT415320	n_gene_sequence	99.275	1	MT415320 |Severe acute respiratory syndrome coronavirus 2 isolate SARS-CoV-2/human/IND/OUMRK100/2020| complete genome
MT419847	n_gene_sequence	98.98	1	MT419847 |Severe acute respiratory syndrome coronavirus 2 isolate SARS-CoV-2/human/USA/CA-CDPH-UC21/2020| complete genome
MT007544	n_gene_sequence	100	0	MT007544 |Severe acute respiratory syndrome coronavirus 2 isolate Australia/VIC01/2020| complete genome
MT012098	n_gene_sequence	100	0	MT012098 |Severe acute respiratory syndrome coronavirus 2 isolate SARS-CoV-2/human/IND/29/2020| complete genome
MT019529	n_gene_sequence	100	0	MT019529 |Severe acute respiratory syndrome coronavirus 2 isolate BetaCoV/Wuhan/IPBCAMS-WH-01/2019| complete genome
MT019530	n_gene_sequence	100	0	MT019530 |Severe acute respiratory syndrome coronavirus 2 isolate BetaCoV/Wuhan/IPBCAMS-WH-02/2019| complete genome
MT019531	n_gene_sequence	100	0	MT019531 |Severe acute respiratory syndrome coronavirus 2 isolate BetaCoV/Wuhan/IPBCAMS-WH-03/2019| complete genome
MT019532	n_gene_sequence	100	0	MT019532 |Severe acute respiratory syndrome coronavirus 2 isolate BetaCoV/Wuhan/IPBCAMS-WH-04/2019| complete genome
MT019533	n_gene_sequence	100	0	MT019533 |Severe acute respiratory syndrome coronavirus 2 isolate BetaCoV/Wuhan/IPBCAMS-WH-05/2020| complete genome
MT020880	n_gene_sequence	100	0	MT020880 |Severe acute respiratory syndrome coronavirus 2 isolate 2019-nCoV/USA-WA1-A12/2020| complete genome
MT020881	n_gene_sequence	100	0	MT020881 |Severe acute respiratory syndrome coronavirus 2 isolate 2019-nCoV/USA-WA1-F6/2020| complete genome
MT027062	n_gene_sequence	100	0	MT027062 |Severe acute respiratory syndrome coronavirus 2 isolate 2019-nCoV/USA-CA3/2020| complete genome
MT027063	n_gene_sequence	100	0	MT027063 |Severe acute respiratory syndrome coronavirus 2 isolate 2019-nCoV/USA-CA4/2020| complete genome
MT039873	n_gene_sequence	100	0	MT039873 |Severe acute respiratory syndrome coronavirus 2 isolate HZ-1| complete genome
MT039874	n_gene_sequence	100	0	MT039874 |Severe acute respiratory syndrome coronavirus 2 isolate SARS-CoV-2/human/CHN/IME-HZ01/2020| complete genome
MT039887	n_gene_sequence	100	0	MT039887 |Severe acute respiratory syndrome coronavirus 2 isolate 2019-nCoV/USA-WI1/2020| complete genome
MT039888	n_gene_sequence	100	0	MT039888 |Severe acute respiratory syndrome coronavirus 2 isolate 2019-nCoV/USA-MA1/2020| complete genome
MT039890	n_gene_sequence	100	0	MT039890 |Severe acute respiratory syndrome coronavirus 2 isolate SNU01| complete genome
MT044257	n_gene_sequence	100	0	MT044257 |Severe acute respiratory syndrome coronavirus 2 isolate 2019-nCoV/USA-IL2/2020| complete genome
MT044258	n_gene_sequence	100	0	MT044258 |Severe acute respiratory syndrome coronavirus 2 isolate 2019-nCoV/USA-CA6/2020| complete genome
MT050493	n_gene_sequence	100	0	MT050493 |Severe acute respiratory syndrome coronavirus 2 isolate SARS-CoV-2/human/IND/166/2020| complete genome
MT066156	n_gene_sequence	100	0	MT066156 |Severe acute respiratory syndrome coronavirus 2 isolate SARS-CoV-2/human/ITA/INMI1/2020| complete genome
MT066175	n_gene_sequence	100	0	MT066175 |Severe acute respiratory syndrome coronavirus 2 isolate SARS-CoV-2/NTU01/TWN/human/2020| complete genome
MT066176	n_gene_sequence	100	0	MT066176 |Severe acute respiratory syndrome coronavirus 2 isolate SARS-CoV-2/NTU02/TWN/human/2020| complete genome
MT072688	n_gene_sequence	100	0	MT072688 |Severe acute respiratory syndrome coronavirus 2 isolate SARS-CoV-2/human/NPL/61-TW/2020| complete genome
MT077125	n_gene_sequence	100	0	MT077125 |Severe acute respiratory syndrome coronavirus 2 isolate SARS-CoV-2/human/ITA/INMI1/2020| complete genome
MT093571	n_gene_sequence	100	0	MT093571 |Severe acute respiratory syndrome coronavirus 2 isolate SARS-CoV-2/human/SWE/01/2020| complete genome
MT093631	n_gene_sequence	100	0	MT093631 |Severe acute respiratory syndrome coronavirus 2 isolate SARS-CoV-2/human/CHN/WH-09/2020| complete genome
MT106052	n_gene_sequence	100	0	MT106052 |Severe acute respiratory syndrome coronavirus 2 isolate 2019-nCoV/USA-CA7/2020| complete genome
MT106053	n_gene_sequence	100	0	MT106053 |Severe acute respiratory syndrome coronavirus 2 isolate 2019-nCoV/USA-CA8/2020| complete genome
MT106054	n_gene_sequence	100	0	MT106054 |Severe acute respiratory syndrome coronavirus 2 isolate 2019-nCoV/USA-TX1/2020| complete genome
MT114412	n_gene_sequence	100	0	MT114412 |Severe acute respiratory syndrome coronavirus 2 isolate SARS-CoV-2/human/HKG/HKU-902a/2020| complete genome
MT114413	n_gene_sequence	100	0	MT114413 |Severe acute respiratory syndrome coronavirus 2 isolate SARS-CoV-2/human/HKG/HKU-902b/2020| complete genome
MT114414	n_gene_sequence	100	0	MT114414 |Severe acute respiratory syndrome coronavirus 2 isolate SARS-CoV-2/human/HKG/HKU-903a/2020| complete genome
MT114415	n_gene_sequence	100	0	MT114415 |Severe acute respiratory syndrome coronavirus 2 isolate SARS-CoV-2/human/HKG/HKU-903b/2020| complete genome
MT114416	n_gene_sequence	100	0	MT114416 |Severe acute respiratory syndrome coronavirus 2 isolate SARS-CoV-2/human/HKG/HKU-907a/2020| complete genome
MT114417	n_gene_sequence	100	0	MT114417 |Severe acute respiratory syndrome coronavirus 2 isolate SARS-CoV-2/human/HKG/HKU-907b/2020| complete genome
MT114418	n_gene_sequence	100	0	MT114418 |Severe acute respiratory syndrome coronavirus 2 isolate SARS-CoV-2/human/HKG/HKU-908a/2020| complete genome
MT114419	n_gene_sequence	100	0	MT114419 |Severe acute respiratory syndrome coronavirus 2 isolate SARS-CoV-2/human/HKG/HKU-908b/2020| complete genome
MT118835	n_gene_sequence	100	0	MT118835 |Severe acute respiratory syndrome coronavirus 2 isolate 2019-nCoV/USA-CA9/2020| complete genome
MT121215	n_gene_sequence	100	0	MT121215 |Severe acute respiratory syndrome coronavirus 2 isolate SARS-CoV-2/human/CHN/SH01/2020| complete genome
MT123290	n_gene_sequence	100	0	MT123290 |Severe acute respiratory syndrome coronavirus 2 isolate SARS-CoV-2/human/CHN/IQTC01/2020| complete genome
MT123291	n_gene_sequence	100	0	MT123291 |Severe acute respiratory syndrome coronavirus 2 isolate SARS-CoV-2/human/CHN/IQTC02/2020| complete genome
MT123292	n_gene_sequence	100	0	MT123292 |Severe acute respiratory syndrome coronavirus 2 isolate SARS-CoV-2/human/CHN/IQTC04/2020| complete genome
MT123293	n_gene_sequence	100	0	MT123293 |Severe acute respiratory syndrome coronavirus 2 isolate SARS-CoV-2/human/CHN/IQTC03/2020| complete genome
MT126808	n_gene_sequence	100	0	MT126808 |Severe acute respiratory syndrome coronavirus 2 isolate SARS-CoV-2/human/BRA/SP02/2020| complete genome
MT135041	n_gene_sequence	100	0	MT135041 |Severe acute respiratory syndrome coronavirus 2 isolate SARS-CoV-2/human/CHN/105/2020| complete genome
MT135042	n_gene_sequence	100	0	MT135042 |Severe acute respiratory syndrome coronavirus 2 isolate SARS-CoV-2/human/CHN/231/2020| complete genome
MT135043	n_gene_sequence	100	0	MT135043 |Severe acute respiratory syndrome coronavirus 2 isolate SARS-CoV-2/human/CHN/233/2020| complete genome
MT135044	n_gene_sequence	100	0	MT135044 |Severe acute respiratory syndrome coronavirus 2 isolate SARS-CoV-2/human/CHN/235/2020| complete genome
MT152824	n_gene_sequence	100	0	MT152824 |Severe acute respiratory syndrome coronavirus 2 isolate SARS-CoV-2/human/USA/WA2/2020| complete genome
MT159705	n_gene_sequence	100	0	MT159705 |Severe acute respiratory syndrome coronavirus 2 isolate 2019-nCoV/USA-CruiseA-7/2020| complete genome
MT159706	n_gene_sequence	100	0	MT159706 |Severe acute respiratory syndrome coronavirus 2 isolate 2019-nCoV/USA-CruiseA-8/2020| complete genome
MT159707	n_gene_sequence	100	0	MT159707 |Severe acute respiratory syndrome coronavirus 2 isolate 2019-nCoV/USA-CruiseA-10/2020| complete genome
MT159708	n_gene_sequence	100	0	MT159708 |Severe acute respiratory syndrome coronavirus 2 isolate 2019-nCoV/USA-CruiseA-11/2020| complete genome
MT159709	n_gene_sequence	100	0	MT159709 |Severe acute respiratory syndrome coronavirus 2 isolate 2019-nCoV/USA-CruiseA-12/2020| complete genome
MT159710	n_gene_sequence	100	0	MT159710 |Severe acute respiratory syndrome coronavirus 2 isolate 2019-nCoV/USA-CruiseA-9/2020| complete genome
MT159711	n_gene_sequence	100	0	MT159711 |Severe acute respiratory syndrome coronavirus 2 isolate 2019-nCoV/USA-CruiseA-13/2020| complete genome
MT159712	n_gene_sequence	100	0	MT159712 |Severe acute respiratory syndrome coronavirus 2 isolate 2019-nCoV/USA-CruiseA-14/2020| complete genome
MT159713	n_gene_sequence	100	0	MT159713 |Severe acute respiratory syndrome coronavirus 2 isolate 2019-nCoV/USA-CruiseA-15/2020| complete genome
MT159714	n_gene_sequence	100	0	MT159714 |Severe acute respiratory syndrome coronavirus 2 isolate 2019-nCoV/USA-CruiseA-16/2020| complete genome
MT159715	n_gene_sequence	100	0	MT159715 |Severe acute respiratory syndrome coronavirus 2 isolate 2019-nCoV/USA-CruiseA-17/2020| complete genome
MT159716	n_gene_sequence	100	0	MT159716 |Severe acute respiratory syndrome coronavirus 2 isolate 2019-nCoV/USA-CruiseA-18/2020| complete genome
MT159717	n_gene_sequence	100	0	MT159717 |Severe acute respiratory syndrome coronavirus 2 isolate 2019-nCoV/USA-CruiseA-1/2020| complete genome
MT159718	n_gene_sequence	100	0	MT159718 |Severe acute respiratory syndrome coronavirus 2 isolate 2019-nCoV/USA-CruiseA-2/2020| complete genome
MT159719	n_gene_sequence	100	0	MT159719 |Severe acute respiratory syndrome coronavirus 2 isolate 2019-nCoV/USA-CruiseA-3/2020| complete genome
MT159720	n_gene_sequence	100	0	MT159720 |Severe acute respiratory syndrome coronavirus 2 isolate 2019-nCoV/USA-CruiseA-4/2020| complete genome
MT159721	n_gene_sequence	100	0	MT159721 |Severe acute respiratory syndrome coronavirus 2 isolate 2019-nCoV/USA-CruiseA-5/2020| complete genome
MT159722	n_gene_sequence	100	0	MT159722 |Severe acute respiratory syndrome coronavirus 2 isolate 2019-nCoV/USA-CruiseA-6/2020| complete genome
MT163716	n_gene_sequence	100	0	MT163716 |Severe acute respiratory syndrome coronavirus 2 isolate SARS-CoV-2/human/USA/WA3-UW1/2020| complete genome
MT163717	n_gene_sequence	100	0	MT163717 |Severe acute respiratory syndrome coronavirus 2 isolate SARS-CoV-2/human/USA/WA4-UW2/2020| complete genome
MT163718	n_gene_sequence	100	0	MT163718 |Severe acute respiratory syndrome coronavirus 2 isolate SARS-CoV-2/human/USA/WA6-UW3/2020| complete genome
MT163719	n_gene_sequence	100	0	MT163719 |Severe acute respiratory syndrome coronavirus 2 isolate SARS-CoV-2/human/USA/WA7-UW4/2020| complete genome
MT184907	n_gene_sequence	100	0	MT184907 |Severe acute respiratory syndrome coronavirus 2 isolate 2019-nCoV/USA-CruiseA-19/2020| complete genome
MT184908	n_gene_sequence	100	0	MT184908 |Severe acute respiratory syndrome coronavirus 2 isolate 2019-nCoV/USA-CruiseA-21/2020| complete genome
MT184909	n_gene_sequence	100	0	MT184909 |Severe acute respiratory syndrome coronavirus 2 isolate 2019-nCoV/USA-CruiseA-22/2020| complete genome
MT184910	n_gene_sequence	100	0	MT184910 |Severe acute respiratory syndrome coronavirus 2 isolate 2019-nCoV/USA-CruiseA-23/2020| complete genome
MT184911	n_gene_sequence	100	0	MT184911 |Severe acute respiratory syndrome coronavirus 2 isolate 2019-nCoV/USA-CruiseA-24/2020| complete genome
MT184912	n_gene_sequence	100	0	MT184912 |Severe acute respiratory syndrome coronavirus 2 isolate 2019-nCoV/USA-CruiseA-25/2020| complete genome
MT184913	n_gene_sequence	100	0	MT184913 |Severe acute respiratory syndrome coronavirus 2 isolate 2019-nCoV/USA-CruiseA-26/2020| complete genome
MT186683	n_gene_sequence	100	0	MT186683 |Severe acute respiratory syndrome coronavirus 2 isolate SARS-CoV-2/human/HKG/HK20/2020| complete genome
MT188339	n_gene_sequence	100	0	MT188339 |Severe acute respiratory syndrome coronavirus 2 isolate USA/MN3-MDH3/2020| complete genome
MT188340	n_gene_sequence	100	0	MT188340 |Severe acute respiratory syndrome coronavirus 2 isolate USA/MN2-MDH2/2020| complete genome
MT188341	n_gene_sequence	100	0	MT188341 |Severe acute respiratory syndrome coronavirus 2 isolate USA/MN1-MDH1/2020| complete genome
MT192759	n_gene_sequence	100	0	MT192759 |Severe acute respiratory syndrome coronavirus 2 isolate SARS-CoV-2/human/TWN/CGMH-CGU-01/2020| complete genome
MT192765	n_gene_sequence	100	0	MT192765 |Severe acute respiratory syndrome coronavirus 2 isolate SARS-CoV-2/human/USA/PC00101P/2020| complete genome
MT192772	n_gene_sequence	100	0	MT192772 |Severe acute respiratory syndrome coronavirus 2 isolate SARS-CoV-2/human/VNM/nCoV-19-01S/2020| complete genome
MT192773	n_gene_sequence	100	0	MT192773 |Severe acute respiratory syndrome coronavirus 2 isolate SARS-CoV-2/human/VNM/nCoV-19-02S/2020| complete genome
MT198652	n_gene_sequence	100	0	MT198652 |Severe acute respiratory syndrome coronavirus 2 isolate SARS-CoV-2/human/ESP/Valencia003/2020| complete genome
MT226610	n_gene_sequence	100	0	MT226610 |Severe acute respiratory syndrome coronavirus 2 isolate SARS-CoV-2/human/CHN/KMS1/2020| complete genome
MT230904	n_gene_sequence	100	0	MT230904 |Severe acute respiratory syndrome coronavirus 2 isolate SARS-CoV-2/human/HKG/HKU-001a/2020| complete genome
MT233519	n_gene_sequence	100	0	MT233519 |Severe acute respiratory syndrome coronavirus 2 isolate SARS-CoV-2/human/ESP/Valencia5/2020| complete genome
MT233522	n_gene_sequence	100	0	MT233522 |Severe acute respiratory syndrome coronavirus 2 isolate SARS-CoV-2/human/ESP/Valencia7/2020| complete genome
MT233523	n_gene_sequence	100	0	MT233523 |Severe acute respiratory syndrome coronavirus 2 isolate SARS-CoV-2/human/ESP/Valencia8/2020| complete genome
MT233526	n_gene_sequence	100	0	MT233526 |Severe acute respiratory syndrome coronavirus 2 strain FDAARGOS_983 isolate 2019-nCoV/USA-WA1/2020| complete genome
MT240479	n_gene_sequence	100	0	MT240479 |Severe acute respiratory syndrome coronavirus 2 isolate SARS-CoV-2/human/PAK/Gilgit1/2020| complete genome
MT246449	n_gene_sequence	100	0	MT246449 |Severe acute respiratory syndrome coronavirus 2 isolate SARS-CoV-2/human/USA/WA-UW192/2020| complete genome
MT246450	n_gene_sequence	100	0	MT246450 |Severe acute respiratory syndrome coronavirus 2 isolate SARS-CoV-2/human/USA/WA-UW193/2020| complete genome
MT246451	n_gene_sequence	100	0	MT246451 |Severe acute respiratory syndrome coronavirus 2 isolate SARS-CoV-2/human/USA/WA-UW194/2020| complete genome
MT246452	n_gene_sequence	100	0	MT246452 |Severe acute respiratory syndrome coronavirus 2 isolate SARS-CoV-2/human/USA/WA-UW195/2020| complete genome
MT246453	n_gene_sequence	100	0	MT246453 |Severe acute respiratory syndrome coronavirus 2 isolate SARS-CoV-2/human/USA/WA-UW196/2020| complete genome
MT246454	n_gene_sequence	100	0	MT246454 |Severe acute respiratory syndrome coronavirus 2 isolate SARS-CoV-2/human/USA/WA-UW197/2020| complete genome
MT246455	n_gene_sequence	100	0	MT246455 |Severe acute respiratory syndrome coronavirus 2 isolate SARS-CoV-2/human/USA/WA-UW198/2020| complete genome
MT246456	n_gene_sequence	100	0	MT246456 |Severe acute respiratory syndrome coronavirus 2 isolate SARS-CoV-2/human/USA/WA-UW199/2020| complete genome
MT246457	n_gene_sequence	100	0	MT246457 |Severe acute respiratory syndrome coronavirus 2 isolate SARS-CoV-2/human/USA/WA-UW200/2020| complete genome
MT246458	n_gene_sequence	100	0	MT246458 |Severe acute respiratory syndrome coronavirus 2 isolate SARS-CoV-2/human/USA/WA-UW201/2020| complete genome
MT246459	n_gene_sequence	100	0	MT246459 |Severe acute respiratory syndrome coronavirus 2 isolate SARS-CoV-2/human/USA/WA-UW202/2020| complete genome
MT246460	n_gene_sequence	100	0	MT246460 |Severe acute respiratory syndrome coronavirus 2 isolate SARS-CoV-2/human/USA/WA-UW203/2020| complete genome
MT246461	n_gene_sequence	100	0	MT246461 |Severe acute respiratory syndrome coronavirus 2 isolate SARS-CoV-2/human/USA/WA-UW204/2020| complete genome
MT246462	n_gene_sequence	100	0	MT246462 |Severe acute respiratory syndrome coronavirus 2 isolate SARS-CoV-2/human/USA/WA-UW205/2020| complete genome
MT246464	n_gene_sequence	100	0	MT246464 |Severe acute respiratory syndrome coronavirus 2 isolate SARS-CoV-2/human/USA/WA-UW207/2020| complete genome
MT246466	n_gene_sequence	100	0	MT246466 |Severe acute respiratory syndrome coronavirus 2 isolate SARS-CoV-2/human/USA/WA-UW209/2020| complete genome
MT246467	n_gene_sequence	100	0	MT246467 |Severe acute respiratory syndrome coronavirus 2 isolate SARS-CoV-2/human/USA/WA-UW210/2020| complete genome
MT246468	n_gene_sequence	100	0	MT246468 |Severe acute respiratory syndrome coronavirus 2 isolate SARS-CoV-2/human/USA/WA-UW211/2020| complete genome
MT246469	n_gene_sequence	100	0	MT246469 |Severe acute respiratory syndrome coronavirus 2 isolate SARS-CoV-2/human/USA/WA-UW212/2020| complete genome
MT246470	n_gene_sequence	100	0	MT246470 |Severe acute respiratory syndrome coronavirus 2 isolate SARS-CoV-2/human/USA/WA-UW213/2020| complete genome
MT246471	n_gene_sequence	100	0	MT246471 |Severe acute respiratory syndrome coronavirus 2 isolate SARS-CoV-2/human/USA/WA-UW214/2020| complete genome
MT246472	n_gene_sequence	100	0	MT246472 |Severe acute respiratory syndrome coronavirus 2 isolate SARS-CoV-2/human/USA/WA-UW215/2020| complete genome
MT246473	n_gene_sequence	100	0	MT246473 |Severe acute respiratory syndrome coronavirus 2 isolate SARS-CoV-2/human/USA/WA-UW216/2020| complete genome
MT246474	n_gene_sequence	100	0	MT246474 |Severe acute respiratory syndrome coronavirus 2 isolate SARS-CoV-2/human/USA/WA-UW217/2020| complete genome
MT246475	n_gene_sequence	100	0	MT246475 |Severe acute respiratory syndrome coronavirus 2 isolate SARS-CoV-2/human/USA/WA-UW218/2020| complete genome
MT246476	n_gene_sequence	100	0	MT246476 |Severe acute respiratory syndrome coronavirus 2 isolate SARS-CoV-2/human/USA/WA-UW219/2020| complete genome
MT246477	n_gene_sequence	100	0	MT246477 |Severe acute respiratory syndrome coronavirus 2 isolate SARS-CoV-2/human/USA/WA-UW220/2020| complete genome
MT246478	n_gene_sequence	100	0	MT246478 |Severe acute respiratory syndrome coronavirus 2 isolate SARS-CoV-2/human/USA/WA-UW221/2020| complete genome
MT246479	n_gene_sequence	100	0	MT246479 |Severe acute respiratory syndrome coronavirus 2 isolate SARS-CoV-2/human/USA/WA-UW222/2020| complete genome
MT246480	n_gene_sequence	100	0	MT246480 |Severe acute respiratory syndrome coronavirus 2 isolate SARS-CoV-2/human/USA/WA-UW223/2020| complete genome
MT246481	n_gene_sequence	100	0	MT246481 |Severe acute respiratory syndrome coronavirus 2 isolate SARS-CoV-2/human/USA/WA-UW224/2020| complete genome
MT246482	n_gene_sequence	100	0	MT246482 |Severe acute respiratory syndrome coronavirus 2 isolate SARS-CoV-2/human/USA/WA-UW225/2020| complete genome
MT246484	n_gene_sequence	100	0	MT246484 |Severe acute respiratory syndrome coronavirus 2 isolate SARS-CoV-2/human/USA/WA-UW227/2020| complete genome
MT246485	n_gene_sequence	100	0	MT246485 |Severe acute respiratory syndrome coronavirus 2 isolate SARS-CoV-2/human/USA/WA-UW228/2020| complete genome
MT246486	n_gene_sequence	100	0	MT246486 |Severe acute respiratory syndrome coronavirus 2 isolate SARS-CoV-2/human/USA/WA-UW229/2020| complete genome
MT246487	n_gene_sequence	100	0	MT246487 |Severe acute respiratory syndrome coronavirus 2 isolate SARS-CoV-2/human/USA/WA-UW230/2020| complete genome
MT246488	n_gene_sequence	100	0	MT246488 |Severe acute respiratory syndrome coronavirus 2 isolate SARS-CoV-2/human/USA/WA-UW231/2020| complete genome
MT246489	n_gene_sequence	100	0	MT246489 |Severe acute respiratory syndrome coronavirus 2 isolate SARS-CoV-2/human/USA/WA-UW232/2020| complete genome
MT246490	n_gene_sequence	100	0	MT246490 |Severe acute respiratory syndrome coronavirus 2 isolate SARS-CoV-2/human/USA/WA-UW233/2020| complete genome
MT246667	n_gene_sequence	100	0	MT246667 |Severe acute respiratory syndrome coronavirus 2 strain FDAARGOS_983 isolate 2019-nCoV/USA-WA1/2020| complete genome
MT251972	n_gene_sequence	100	0	MT251972 |Severe acute respiratory syndrome coronavirus 2 isolate SARS-CoV-2/human/USA/WA-UW236/2020| complete genome
MT251973	n_gene_sequence	100	0	MT251973 |Severe acute respiratory syndrome coronavirus 2 isolate SARS-CoV-2/human/USA/WA-UW237/2020| complete genome
MT251974	n_gene_sequence	100	0	MT251974 |Severe acute respiratory syndrome coronavirus 2 isolate SARS-CoV-2/human/USA/CT-UW238/2020| complete genome
MT251975	n_gene_sequence	100	0	MT251975 |Severe acute respiratory syndrome coronavirus 2 isolate SARS-CoV-2/human/USA/WA-UW239/2020| complete genome
MT251976	n_gene_sequence	100	0	MT251976 |Severe acute respiratory syndrome coronavirus 2 isolate SARS-CoV-2/human/USA/WA-UW240/2020| complete genome
MT251977	n_gene_sequence	100	0	MT251977 |Severe acute respiratory syndrome coronavirus 2 isolate SARS-CoV-2/human/USA/WA-UW234/2020| complete genome
MT251978	n_gene_sequence	100	0	MT251978 |Severe acute respiratory syndrome coronavirus 2 isolate SARS-CoV-2/human/USA/WA-UW235/2020| complete genome
MT251979	n_gene_sequence	100	0	MT251979 |Severe acute respiratory syndrome coronavirus 2 isolate SARS-CoV-2/human/USA/WA-UW241/2020| complete genome
MT251980	n_gene_sequence	100	0	MT251980 |Severe acute respiratory syndrome coronavirus 2 isolate SARS-CoV-2/human/USA/WA-UW242/2020| complete genome
MT252677	n_gene_sequence	100	0	MT252677 |Severe acute respiratory syndrome coronavirus 2 isolate SARS-CoV-2/human/USA/WA-UW77/2020| complete genome
MT252678	n_gene_sequence	100	0	MT252678 |Severe acute respiratory syndrome coronavirus 2 isolate SARS-CoV-2/human/USA/WA-UW78/2020| complete genome
MT252679	n_gene_sequence	100	0	MT252679 |Severe acute respiratory syndrome coronavirus 2 isolate SARS-CoV-2/human/USA/WA-UW79/2020| complete genome
MT252680	n_gene_sequence	100	0	MT252680 |Severe acute respiratory syndrome coronavirus 2 isolate SARS-CoV-2/human/USA/WA-UW80/2020| complete genome
MT252681	n_gene_sequence	100	0	MT252681 |Severe acute respiratory syndrome coronavirus 2 isolate SARS-CoV-2/human/USA/WA-UW81/2020| complete genome
MT252682	n_gene_sequence	100	0	MT252682 |Severe acute respiratory syndrome coronavirus 2 isolate SARS-CoV-2/human/USA/WA-UW82/2020| complete genome
MT252683	n_gene_sequence	100	0	MT252683 |Severe acute respiratory syndrome coronavirus 2 isolate SARS-CoV-2/human/USA/WA-UW84/2020| complete genome
MT252684	n_gene_sequence	100	0	MT252684 |Severe acute respiratory syndrome coronavirus 2 isolate SARS-CoV-2/human/USA/WA-UW85/2020| complete genome
MT252685	n_gene_sequence	100	0	MT252685 |Severe acute respiratory syndrome coronavirus 2 isolate SARS-CoV-2/human/USA/WA-UW86/2020| complete genome
MT252686	n_gene_sequence	100	0	MT252686 |Severe acute respiratory syndrome coronavirus 2 isolate SARS-CoV-2/human/USA/WA-UW87/2020| complete genome
MT252687	n_gene_sequence	100	0	MT252687 |Severe acute respiratory syndrome coronavirus 2 isolate SARS-CoV-2/human/USA/WA-UW88/2020| complete genome
MT252688	n_gene_sequence	100	0	MT252688 |Severe acute respiratory syndrome coronavirus 2 isolate SARS-CoV-2/human/USA/WA-UW89/2020| complete genome
MT252689	n_gene_sequence	100	0	MT252689 |Severe acute respiratory syndrome coronavirus 2 isolate SARS-CoV-2/human/USA/WA-UW90/2020| complete genome
MT252691	n_gene_sequence	100	0	MT252691 |Severe acute respiratory syndrome coronavirus 2 isolate SARS-CoV-2/human/USA/WA-UW92/2020| complete genome
MT252693	n_gene_sequence	100	0	MT252693 |Severe acute respiratory syndrome coronavirus 2 isolate SARS-CoV-2/human/USA/WA-UW94/2020| complete genome
MT252694	n_gene_sequence	100	0	MT252694 |Severe acute respiratory syndrome coronavirus 2 isolate SARS-CoV-2/human/USA/WA-UW95/2020| complete genome
MT252695	n_gene_sequence	100	0	MT252695 |Severe acute respiratory syndrome coronavirus 2 isolate SARS-CoV-2/human/USA/WA-UW96/2020| complete genome
MT252696	n_gene_sequence	100	0	MT252696 |Severe acute respiratory syndrome coronavirus 2 isolate SARS-CoV-2/human/USA/WA-UW191/2020| complete genome
MT252697	n_gene_sequence	100	0	MT252697 |Severe acute respiratory syndrome coronavirus 2 isolate SARS-CoV-2/human/USA/WA-UW178/2020| complete genome
MT252698	n_gene_sequence	100	0	MT252698 |Severe acute respiratory syndrome coronavirus 2 isolate SARS-CoV-2/human/USA/WA-UW183/2020| complete genome
MT252699	n_gene_sequence	100	0	MT252699 |Severe acute respiratory syndrome coronavirus 2 isolate SARS-CoV-2/human/USA/WA-UW167/2020| complete genome
MT252700	n_gene_sequence	100	0	MT252700 |Severe acute respiratory syndrome coronavirus 2 isolate SARS-CoV-2/human/USA/WA-UW168/2020| complete genome
MT252701	n_gene_sequence	100	0	MT252701 |Severe acute respiratory syndrome coronavirus 2 isolate SARS-CoV-2/human/USA/WA-UW184/2020| complete genome
MT252702	n_gene_sequence	100	0	MT252702 |Severe acute respiratory syndrome coronavirus 2 isolate SARS-CoV-2/human/USA/WA-UW188/2020| complete genome
MT252703	n_gene_sequence	100	0	MT252703 |Severe acute respiratory syndrome coronavirus 2 isolate SARS-CoV-2/human/USA/WA-UW189/2020| complete genome
MT252704	n_gene_sequence	100	0	MT252704 |Severe acute respiratory syndrome coronavirus 2 isolate SARS-CoV-2/human/USA/WA-UW190/2020| complete genome
MT252705	n_gene_sequence	100	0	MT252705 |Severe acute respiratory syndrome coronavirus 2 isolate SARS-CoV-2/human/USA/WA-UW186/2020| complete genome
MT252706	n_gene_sequence	100	0	MT252706 |Severe acute respiratory syndrome coronavirus 2 isolate SARS-CoV-2/human/USA/WA-UW187/2020| complete genome
MT252707	n_gene_sequence	100	0	MT252707 |Severe acute respiratory syndrome coronavirus 2 isolate SARS-CoV-2/human/USA/WA-UW171/2020| complete genome
MT252708	n_gene_sequence	100	0	MT252708 |Severe acute respiratory syndrome coronavirus 2 isolate SARS-CoV-2/human/USA/WA-UW172/2020| complete genome
MT252709	n_gene_sequence	100	0	MT252709 |Severe acute respiratory syndrome coronavirus 2 isolate SARS-CoV-2/human/USA/WA-UW174/2020| complete genome
MT252710	n_gene_sequence	100	0	MT252710 |Severe acute respiratory syndrome coronavirus 2 isolate SARS-CoV-2/human/USA/WA-UW176/2020| complete genome
MT252712	n_gene_sequence	100	0	MT252712 |Severe acute respiratory syndrome coronavirus 2 isolate SARS-CoV-2/human/USA/WA-UW169/2020| complete genome
MT252713	n_gene_sequence	100	0	MT252713 |Severe acute respiratory syndrome coronavirus 2 isolate SARS-CoV-2/human/USA/WA-UW179/2020| complete genome
MT252715	n_gene_sequence	100	0	MT252715 |Severe acute respiratory syndrome coronavirus 2 isolate SARS-CoV-2/human/USA/WA-UW170/2020| complete genome
MT252716	n_gene_sequence	100	0	MT252716 |Severe acute respiratory syndrome coronavirus 2 isolate SARS-CoV-2/human/USA/WA-UW180/2020| complete genome
MT252717	n_gene_sequence	100	0	MT252717 |Severe acute respiratory syndrome coronavirus 2 isolate SARS-CoV-2/human/USA/WA-UW185/2020| complete genome
MT252719	n_gene_sequence	100	0	MT252719 |Severe acute respiratory syndrome coronavirus 2 isolate SARS-CoV-2/human/USA/WA-UW173/2020| complete genome
MT252721	n_gene_sequence	100	0	MT252721 |Severe acute respiratory syndrome coronavirus 2 isolate SARS-CoV-2/human/USA/WA-UW163/2020| complete genome
MT252723	n_gene_sequence	100	0	MT252723 |Severe acute respiratory syndrome coronavirus 2 isolate SARS-CoV-2/human/USA/WA-UW162/2020| complete genome
MT252725	n_gene_sequence	100	0	MT252725 |Severe acute respiratory syndrome coronavirus 2 isolate SARS-CoV-2/human/USA/WA-UW164/2020| complete genome
MT252726	n_gene_sequence	100	0	MT252726 |Severe acute respiratory syndrome coronavirus 2 isolate SARS-CoV-2/human/USA/WA-UW155/2020| complete genome
MT252728	n_gene_sequence	100	0	MT252728 |Severe acute respiratory syndrome coronavirus 2 isolate SARS-CoV-2/human/USA/WA-UW152/2020| complete genome
MT252729	n_gene_sequence	100	0	MT252729 |Severe acute respiratory syndrome coronavirus 2 isolate SARS-CoV-2/human/USA/WA-UW153/2020| complete genome
MT252730	n_gene_sequence	100	0	MT252730 |Severe acute respiratory syndrome coronavirus 2 isolate SARS-CoV-2/human/USA/WA-UW157/2020| complete genome
MT252733	n_gene_sequence	100	0	MT252733 |Severe acute respiratory syndrome coronavirus 2 isolate SARS-CoV-2/human/USA/WA-UW160/2020| complete genome
MT252735	n_gene_sequence	100	0	MT252735 |Severe acute respiratory syndrome coronavirus 2 isolate SARS-CoV-2/human/USA/WA-UW149/2020| complete genome
MT252736	n_gene_sequence	100	0	MT252736 |Severe acute respiratory syndrome coronavirus 2 isolate SARS-CoV-2/human/USA/WA-UW151/2020| complete genome
MT252737	n_gene_sequence	100	0	MT252737 |Severe acute respiratory syndrome coronavirus 2 isolate SARS-CoV-2/human/USA/WA-UW146/2020| complete genome
MT252738	n_gene_sequence	100	0	MT252738 |Severe acute respiratory syndrome coronavirus 2 isolate SARS-CoV-2/human/USA/WA-UW145/2020| complete genome
MT252739	n_gene_sequence	100	0	MT252739 |Severe acute respiratory syndrome coronavirus 2 isolate SARS-CoV-2/human/USA/WA-UW147/2020| complete genome
MT252740	n_gene_sequence	100	0	MT252740 |Severe acute respiratory syndrome coronavirus 2 isolate SARS-CoV-2/human/USA/WA-UW150/2020| complete genome
MT252741	n_gene_sequence	100	0	MT252741 |Severe acute respiratory syndrome coronavirus 2 isolate SARS-CoV-2/human/USA/WA-UW123/2020| complete genome
MT252742	n_gene_sequence	100	0	MT252742 |Severe acute respiratory syndrome coronavirus 2 isolate SARS-CoV-2/human/USA/WA-UW124/2020| complete genome
MT252745	n_gene_sequence	100	0	MT252745 |Severe acute respiratory syndrome coronavirus 2 isolate SARS-CoV-2/human/USA/WA-UW127/2020| complete genome
MT252746	n_gene_sequence	100	0	MT252746 |Severe acute respiratory syndrome coronavirus 2 isolate SARS-CoV-2/human/USA/WA-UW128/2020| complete genome
MT252747	n_gene_sequence	100	0	MT252747 |Severe acute respiratory syndrome coronavirus 2 isolate SARS-CoV-2/human/USA/WA-UW129/2020| complete genome
MT252748	n_gene_sequence	100	0	MT252748 |Severe acute respiratory syndrome coronavirus 2 isolate SARS-CoV-2/human/USA/WA-UW130/2020| complete genome
MT252749	n_gene_sequence	100	0	MT252749 |Severe acute respiratory syndrome coronavirus 2 isolate SARS-CoV-2/human/USA/WA-UW131/2020| complete genome
MT252756	n_gene_sequence	100	0	MT252756 |Severe acute respiratory syndrome coronavirus 2 isolate SARS-CoV-2/human/USA/WA-UW140/2020| complete genome
MT252757	n_gene_sequence	100	0	MT252757 |Severe acute respiratory syndrome coronavirus 2 isolate SARS-CoV-2/human/USA/WA-UW141/2020| complete genome
MT252758	n_gene_sequence	100	0	MT252758 |Severe acute respiratory syndrome coronavirus 2 isolate SARS-CoV-2/human/USA/WA-UW142/2020| complete genome
MT252761	n_gene_sequence	100	0	MT252761 |Severe acute respiratory syndrome coronavirus 2 isolate SARS-CoV-2/human/USA/WA-UW97/2020| complete genome
MT252763	n_gene_sequence	100	0	MT252763 |Severe acute respiratory syndrome coronavirus 2 isolate SARS-CoV-2/human/USA/WA-UW99/2020| complete genome
MT252764	n_gene_sequence	100	0	MT252764 |Severe acute respiratory syndrome coronavirus 2 isolate SARS-CoV-2/human/USA/WA-UW100/2020| complete genome
MT252767	n_gene_sequence	100	0	MT252767 |Severe acute respiratory syndrome coronavirus 2 isolate SARS-CoV-2/human/USA/WA-UW103/2020| complete genome
MT252768	n_gene_sequence	100	0	MT252768 |Severe acute respiratory syndrome coronavirus 2 isolate SARS-CoV-2/human/USA/WA-UW104/2020| complete genome
MT252769	n_gene_sequence	100	0	MT252769 |Severe acute respiratory syndrome coronavirus 2 isolate SARS-CoV-2/human/USA/WA-UW105/2020| complete genome
MT252770	n_gene_sequence	100	0	MT252770 |Severe acute respiratory syndrome coronavirus 2 isolate SARS-CoV-2/human/USA/WA-UW106/2020| complete genome
MT252772	n_gene_sequence	100	0	MT252772 |Severe acute respiratory syndrome coronavirus 2 isolate SARS-CoV-2/human/USA/WA-UW108/2020| complete genome
MT252773	n_gene_sequence	100	0	MT252773 |Severe acute respiratory syndrome coronavirus 2 isolate SARS-CoV-2/human/USA/WA-UW109/2020| complete genome
MT252774	n_gene_sequence	100	0	MT252774 |Severe acute respiratory syndrome coronavirus 2 isolate SARS-CoV-2/human/USA/WA-UW110/2020| complete genome
MT252775	n_gene_sequence	100	0	MT252775 |Severe acute respiratory syndrome coronavirus 2 isolate SARS-CoV-2/human/USA/WA-UW111/2020| complete genome
MT252778	n_gene_sequence	100	0	MT252778 |Severe acute respiratory syndrome coronavirus 2 isolate SARS-CoV-2/human/USA/WA-UW114/2020| complete genome
MT252779	n_gene_sequence	100	0	MT252779 |Severe acute respiratory syndrome coronavirus 2 isolate SARS-CoV-2/human/USA/WA-UW115/2020| complete genome
MT252780	n_gene_sequence	100	0	MT252780 |Severe acute respiratory syndrome coronavirus 2 isolate SARS-CoV-2/human/USA/WA-UW116/2020| complete genome
MT252781	n_gene_sequence	100	0	MT252781 |Severe acute respiratory syndrome coronavirus 2 isolate SARS-CoV-2/human/USA/WA-UW117/2020| complete genome
MT252782	n_gene_sequence	100	0	MT252782 |Severe acute respiratory syndrome coronavirus 2 isolate SARS-CoV-2/human/USA/WA-UW118/2020| complete genome
MT252783	n_gene_sequence	100	0	MT252783 |Severe acute respiratory syndrome coronavirus 2 isolate SARS-CoV-2/human/USA/WA-UW119/2020| complete genome
MT252784	n_gene_sequence	100	0	MT252784 |Severe acute respiratory syndrome coronavirus 2 isolate SARS-CoV-2/human/USA/WA-UW120/2020| complete genome
MT252785	n_gene_sequence	100	0	MT252785 |Severe acute respiratory syndrome coronavirus 2 isolate SARS-CoV-2/human/USA/WA-UW121/2020| complete genome
MT252787	n_gene_sequence	100	0	MT252787 |Severe acute respiratory syndrome coronavirus 2 isolate SARS-CoV-2/human/USA/WA-UW64/2020| complete genome
MT252788	n_gene_sequence	100	0	MT252788 |Severe acute respiratory syndrome coronavirus 2 isolate SARS-CoV-2/human/USA/WA-UW68/2020| complete genome
MT252792	n_gene_sequence	100	0	MT252792 |Severe acute respiratory syndrome coronavirus 2 isolate SARS-CoV-2/human/USA/WA-UW73/2020| complete genome
MT252793	n_gene_sequence	100	0	MT252793 |Severe acute respiratory syndrome coronavirus 2 isolate SARS-CoV-2/human/USA/WA-UW67/2020| complete genome
MT252794	n_gene_sequence	100	0	MT252794 |Severe acute respiratory syndrome coronavirus 2 isolate SARS-CoV-2/human/USA/WA-UW69/2020| complete genome
MT252795	n_gene_sequence	100	0	MT252795 |Severe acute respiratory syndrome coronavirus 2 isolate SARS-CoV-2/human/USA/WA-UW74/2020| complete genome
MT252797	n_gene_sequence	100	0	MT252797 |Severe acute respiratory syndrome coronavirus 2 isolate SARS-CoV-2/human/USA/WA-UW75/2020| complete genome
MT252798	n_gene_sequence	100	0	MT252798 |Severe acute respiratory syndrome coronavirus 2 isolate SARS-CoV-2/human/USA/WA-UW70/2020| complete genome
MT252799	n_gene_sequence	100	0	MT252799 |Severe acute respiratory syndrome coronavirus 2 isolate SARS-CoV-2/human/USA/WA-UW71/2020| complete genome
MT252800	n_gene_sequence	100	0	MT252800 |Severe acute respiratory syndrome coronavirus 2 isolate SARS-CoV-2/human/USA/WA-UW76/2020| complete genome
MT252801	n_gene_sequence	100	0	MT252801 |Severe acute respiratory syndrome coronavirus 2 isolate SARS-CoV-2/human/USA/WA-UW40/2020| complete genome
MT252802	n_gene_sequence	100	0	MT252802 |Severe acute respiratory syndrome coronavirus 2 isolate SARS-CoV-2/human/USA/WA-UW41/2020| complete genome
MT252803	n_gene_sequence	100	0	MT252803 |Severe acute respiratory syndrome coronavirus 2 isolate SARS-CoV-2/human/USA/WA-UW42/2020| complete genome
MT252804	n_gene_sequence	100	0	MT252804 |Severe acute respiratory syndrome coronavirus 2 isolate SARS-CoV-2/human/USA/WA-UW43/2020| complete genome
MT252805	n_gene_sequence	100	0	MT252805 |Severe acute respiratory syndrome coronavirus 2 isolate SARS-CoV-2/human/USA/WA-UW44/2020| complete genome
MT252806	n_gene_sequence	100	0	MT252806 |Severe acute respiratory syndrome coronavirus 2 isolate SARS-CoV-2/human/USA/WA-UW46/2020| complete genome
MT252807	n_gene_sequence	100	0	MT252807 |Severe acute respiratory syndrome coronavirus 2 isolate SARS-CoV-2/human/USA/WA-UW47/2020| complete genome
MT252809	n_gene_sequence	100	0	MT252809 |Severe acute respiratory syndrome coronavirus 2 isolate SARS-CoV-2/human/USA/WA-UW49/2020| complete genome
MT252810	n_gene_sequence	100	0	MT252810 |Severe acute respiratory syndrome coronavirus 2 isolate SARS-CoV-2/human/USA/WA-UW50/2020| complete genome
MT252811	n_gene_sequence	100	0	MT252811 |Severe acute respiratory syndrome coronavirus 2 isolate SARS-CoV-2/human/USA/WA-UW51/2020| complete genome
MT252822	n_gene_sequence	100	0	MT252822 |Severe acute respiratory syndrome coronavirus 2 isolate SARS-CoV-2/human/USA/WA-UW37/2020| complete genome
MT252823	n_gene_sequence	100	0	MT252823 |Severe acute respiratory syndrome coronavirus 2 isolate SARS-CoV-2/human/USA/WA-UW38/2020| complete genome
MT253696	n_gene_sequence	100	0	MT253696 |Severe acute respiratory syndrome coronavirus 2 isolate SARS-CoV-2/human/CHN/HZ-162/2020| complete genome
MT253697	n_gene_sequence	100	0	MT253697 |Severe acute respiratory syndrome coronavirus 2 isolate SARS-CoV-2/human/CHN/HZ-178/2020| complete genome
MT253698	n_gene_sequence	100	0	MT253698 |Severe acute respiratory syndrome coronavirus 2 isolate SARS-CoV-2/human/CHN/HZ-185/2020| complete genome
MT253699	n_gene_sequence	100	0	MT253699 |Severe acute respiratory syndrome coronavirus 2 isolate SARS-CoV-2/human/CHN/HZ-477/2020| complete genome
MT253700	n_gene_sequence	100	0	MT253700 |Severe acute respiratory syndrome coronavirus 2 isolate SARS-CoV-2/human/CHN/HZ-481/2020| complete genome
MT253701	n_gene_sequence	100	0	MT253701 |Severe acute respiratory syndrome coronavirus 2 isolate SARS-CoV-2/human/CHN/HZ-48/2020| complete genome
MT253702	n_gene_sequence	100	0	MT253702 |Severe acute respiratory syndrome coronavirus 2 isolate SARS-CoV-2/human/CHN/HZ-49/2020| complete genome
MT253703	n_gene_sequence	100	0	MT253703 |Severe acute respiratory syndrome coronavirus 2 isolate SARS-CoV-2/human/CHN/HZ-551/2020| complete genome
MT253704	n_gene_sequence	100	0	MT253704 |Severe acute respiratory syndrome coronavirus 2 isolate SARS-CoV-2/human/CHN/HZ-576/2020| complete genome
MT253705	n_gene_sequence	100	0	MT253705 |Severe acute respiratory syndrome coronavirus 2 isolate SARS-CoV-2/human/CHN/HZ-60/2020| complete genome
MT253706	n_gene_sequence	100	0	MT253706 |Severe acute respiratory syndrome coronavirus 2 isolate SARS-CoV-2/human/CHN/HZ-62/2020| complete genome
MT253707	n_gene_sequence	100	0	MT253707 |Severe acute respiratory syndrome coronavirus 2 isolate SARS-CoV-2/human/CHN/HZ-638/2020| complete genome
MT253708	n_gene_sequence	100	0	MT253708 |Severe acute respiratory syndrome coronavirus 2 isolate SARS-CoV-2/human/CHN/HZ-79/2020| complete genome
MT253709	n_gene_sequence	100	0	MT253709 |Severe acute respiratory syndrome coronavirus 2 isolate SARS-CoV-2/human/CHN/HZ-90/2020| complete genome
MT253710	n_gene_sequence	100	0	MT253710 |Severe acute respiratory syndrome coronavirus 2 isolate SARS-CoV-2/human/CHN/HZ-91/2020| complete genome
MT256924	n_gene_sequence	100	0	MT256924 |Severe acute respiratory syndrome coronavirus 2 isolate SARS-CoV-2/human/COL/79256_Antioquia/2020| complete genome
MT258377	n_gene_sequence	100	0	MT258377 |Severe acute respiratory syndrome coronavirus 2 isolate SARS-CoV-2/human/USA/CZB-RR057-005/2020| complete genome
MT258378	n_gene_sequence	100	0	MT258378 |Severe acute respiratory syndrome coronavirus 2 isolate SARS-CoV-2/human/USA/CZB-RR057-006/2020| complete genome
MT258379	n_gene_sequence	100	0	MT258379 |Severe acute respiratory syndrome coronavirus 2 isolate SARS-CoV-2/human/USA/CZB-RR057-007/2020| complete genome
MT258380	n_gene_sequence	100	0	MT258380 |Severe acute respiratory syndrome coronavirus 2 isolate SARS-CoV-2/human/USA/CZB-RR057-011/2020| complete genome
MT258381	n_gene_sequence	100	0	MT258381 |Severe acute respiratory syndrome coronavirus 2 isolate SARS-CoV-2/human/USA/CZB-RR057-013/2020| complete genome
MT258382	n_gene_sequence	100	0	MT258382 |Severe acute respiratory syndrome coronavirus 2 isolate SARS-CoV-2/human/USA/CZB-RR057-014/2020| complete genome
MT258383	n_gene_sequence	100	0	MT258383 |Severe acute respiratory syndrome coronavirus 2 isolate SARS-CoV-2/human/USA/CZB-RR057-015/2020| complete genome
MT259226	n_gene_sequence	100	0	MT259226 |Severe acute respiratory syndrome coronavirus 2 isolate SARS-CoV-2/human/CHN/Wuhan_OS52/2020| complete genome
MT259227	n_gene_sequence	100	0	MT259227 |Severe acute respiratory syndrome coronavirus 2 isolate SARS-CoV-2/human/CHN/Wuhan_YB012611/2020| complete genome
MT259228	n_gene_sequence	100	0	MT259228 |Severe acute respiratory syndrome coronavirus 2 isolate SARS-CoV-2/human/CHN/Wuhan_YB012605/2020| complete genome
MT259229	n_gene_sequence	100	0	MT259229 |Severe acute respiratory syndrome coronavirus 2 isolate SARS-CoV-2/human/CHN/Wuhan_YB012602/2020| complete genome
MT259230	n_gene_sequence	100	0	MT259230 |Severe acute respiratory syndrome coronavirus 2 isolate SARS-CoV-2/human/CHN/Wuhan_YB012506/2020| complete genome
MT259231	n_gene_sequence	100	0	MT259231 |Severe acute respiratory syndrome coronavirus 2 isolate SARS-CoV-2/human/CHN/Wuhan_YB012504/2020| complete genome
MT259235	n_gene_sequence	100	0	MT259235 |Severe acute respiratory syndrome coronavirus 2 isolate SARS-CoV-2/human/USA/WA-UW243/2020| complete genome
MT259236	n_gene_sequence	100	0	MT259236 |Severe acute respiratory syndrome coronavirus 2 isolate SARS-CoV-2/human/USA/WA-UW244/2020| complete genome
MT259237	n_gene_sequence	100	0	MT259237 |Severe acute respiratory syndrome coronavirus 2 isolate SARS-CoV-2/human/USA/WA-UW245/2020| complete genome
MT259239	n_gene_sequence	100	0	MT259239 |Severe acute respiratory syndrome coronavirus 2 isolate SARS-CoV-2/human/USA/WA-UW247/2020| complete genome
MT259241	n_gene_sequence	100	0	MT259241 |Severe acute respiratory syndrome coronavirus 2 isolate SARS-CoV-2/human/USA/WA-UW249/2020| complete genome
MT259243	n_gene_sequence	100	0	MT259243 |Severe acute respiratory syndrome coronavirus 2 isolate SARS-CoV-2/human/USA/WA-UW251/2020| complete genome
MT259244	n_gene_sequence	100	0	MT259244 |Severe acute respiratory syndrome coronavirus 2 isolate SARS-CoV-2/human/USA/WA-UW252/2020| complete genome
MT259245	n_gene_sequence	100	0	MT259245 |Severe acute respiratory syndrome coronavirus 2 isolate SARS-CoV-2/human/USA/WA-UW253/2020| complete genome
MT259246	n_gene_sequence	100	0	MT259246 |Severe acute respiratory syndrome coronavirus 2 isolate SARS-CoV-2/human/USA/WA-UW254/2020| complete genome
MT259247	n_gene_sequence	100	0	MT259247 |Severe acute respiratory syndrome coronavirus 2 isolate SARS-CoV-2/human/USA/WA-UW255/2020| complete genome
MT259248	n_gene_sequence	100	0	MT259248 |Severe acute respiratory syndrome coronavirus 2 isolate SARS-CoV-2/human/USA/CT-UW256/2020| complete genome
MT259249	n_gene_sequence	100	0	MT259249 |Severe acute respiratory syndrome coronavirus 2 isolate SARS-CoV-2/human/USA/WA-UW257/2020| complete genome
MT259250	n_gene_sequence	100	0	MT259250 |Severe acute respiratory syndrome coronavirus 2 isolate SARS-CoV-2/human/USA/WA-UW258/2020| complete genome
MT259251	n_gene_sequence	100	0	MT259251 |Severe acute respiratory syndrome coronavirus 2 isolate SARS-CoV-2/human/USA/WA-UW259/2020| complete genome
MT259252	n_gene_sequence	100	0	MT259252 |Severe acute respiratory syndrome coronavirus 2 isolate SARS-CoV-2/human/USA/WA-UW260/2020| complete genome
MT259253	n_gene_sequence	100	0	MT259253 |Severe acute respiratory syndrome coronavirus 2 isolate SARS-CoV-2/human/USA/WA-UW261/2020| complete genome
MT259254	n_gene_sequence	100	0	MT259254 |Severe acute respiratory syndrome coronavirus 2 isolate SARS-CoV-2/human/USA/WA-UW262/2020| complete genome
MT259256	n_gene_sequence	100	0	MT259256 |Severe acute respiratory syndrome coronavirus 2 isolate SARS-CoV-2/human/USA/WA-UW264/2020| complete genome
MT259257	n_gene_sequence	100	0	MT259257 |Severe acute respiratory syndrome coronavirus 2 isolate SARS-CoV-2/human/USA/WA-UW265/2020| complete genome
MT259258	n_gene_sequence	100	0	MT259258 |Severe acute respiratory syndrome coronavirus 2 isolate SARS-CoV-2/human/USA/MN-UW266/2020| complete genome
MT259260	n_gene_sequence	100	0	MT259260 |Severe acute respiratory syndrome coronavirus 2 isolate SARS-CoV-2/human/USA/WA-UW268/2020| complete genome
MT259261	n_gene_sequence	100	0	MT259261 |Severe acute respiratory syndrome coronavirus 2 isolate SARS-CoV-2/human/USA/WA-UW269/2020| complete genome
MT259263	n_gene_sequence	100	0	MT259263 |Severe acute respiratory syndrome coronavirus 2 isolate SARS-CoV-2/human/USA/WA-UW271/2020| complete genome
MT259264	n_gene_sequence	100	0	MT259264 |Severe acute respiratory syndrome coronavirus 2 isolate SARS-CoV-2/human/USA/WA-UW272/2020| complete genome
MT259266	n_gene_sequence	100	0	MT259266 |Severe acute respiratory syndrome coronavirus 2 isolate SARS-CoV-2/human/USA/WA-UW274/2020| complete genome
MT259267	n_gene_sequence	100	0	MT259267 |Severe acute respiratory syndrome coronavirus 2 isolate SARS-CoV-2/human/USA/WA-UW275/2020| complete genome
MT259268	n_gene_sequence	100	0	MT259268 |Severe acute respiratory syndrome coronavirus 2 isolate SARS-CoV-2/human/USA/WA-UW276/2020| complete genome
MT259269	n_gene_sequence	100	0	MT259269 |Severe acute respiratory syndrome coronavirus 2 isolate SARS-CoV-2/human/USA/WA-UW277/2020| complete genome
MT259271	n_gene_sequence	100	0	MT259271 |Severe acute respiratory syndrome coronavirus 2 isolate SARS-CoV-2/human/USA/WA-UW279/2020| complete genome
MT259273	n_gene_sequence	100	0	MT259273 |Severe acute respiratory syndrome coronavirus 2 isolate SARS-CoV-2/human/USA/WA-UW282/2020| complete genome
MT259274	n_gene_sequence	100	0	MT259274 |Severe acute respiratory syndrome coronavirus 2 isolate SARS-CoV-2/human/USA/WA-UW284/2020| complete genome
MT259275	n_gene_sequence	100	0	MT259275 |Severe acute respiratory syndrome coronavirus 2 isolate SARS-CoV-2/human/USA/WA-UW285/2020| complete genome
MT259277	n_gene_sequence	100	0	MT259277 |Severe acute respiratory syndrome coronavirus 2 isolate SARS-CoV-2/human/USA/WA-UW287/2020| complete genome
MT259278	n_gene_sequence	100	0	MT259278 |Severe acute respiratory syndrome coronavirus 2 isolate SARS-CoV-2/human/USA/WA-UW288/2020| complete genome
MT259280	n_gene_sequence	100	0	MT259280 |Severe acute respiratory syndrome coronavirus 2 isolate SARS-CoV-2/human/USA/WA-UW290/2020| complete genome
MT259281	n_gene_sequence	100	0	MT259281 |Severe acute respiratory syndrome coronavirus 2 isolate SARS-CoV-2/human/USA/WA-UW291/2020| complete genome
MT259282	n_gene_sequence	100	0	MT259282 |Severe acute respiratory syndrome coronavirus 2 isolate SARS-CoV-2/human/USA/WA-UW292/2020| complete genome
MT259284	n_gene_sequence	100	0	MT259284 |Severe acute respiratory syndrome coronavirus 2 isolate SARS-CoV-2/human/USA/WA-UW294/2020| complete genome
MT259285	n_gene_sequence	100	0	MT259285 |Severe acute respiratory syndrome coronavirus 2 isolate SARS-CoV-2/human/USA/WA-UW295/2020| complete genome
MT259286	n_gene_sequence	100	0	MT259286 |Severe acute respiratory syndrome coronavirus 2 isolate SARS-CoV-2/human/USA/WA-UW296/2020| complete genome
MT259287	n_gene_sequence	100	0	MT259287 |Severe acute respiratory syndrome coronavirus 2 isolate SARS-CoV-2/human/USA/WA-UW297/2020| complete genome
MT262896	n_gene_sequence	100	0	MT262896 |Severe acute respiratory syndrome coronavirus 2 isolate SARS-CoV-2/human/USA/WA-NH2/2020| complete genome
MT262897	n_gene_sequence	100	0	MT262897 |Severe acute respiratory syndrome coronavirus 2 isolate SARS-CoV-2/human/USA/WA-NH3/2020| complete genome
MT262898	n_gene_sequence	100	0	MT262898 |Severe acute respiratory syndrome coronavirus 2 isolate SARS-CoV-2/human/USA/WA-NH4/2020| complete genome
MT262899	n_gene_sequence	100	0	MT262899 |Severe acute respiratory syndrome coronavirus 2 isolate SARS-CoV-2/human/USA/WA-NH5/2020| complete genome
MT262900	n_gene_sequence	100	0	MT262900 |Severe acute respiratory syndrome coronavirus 2 isolate SARS-CoV-2/human/USA/WA-NH6/2020| complete genome
MT262901	n_gene_sequence	100	0	MT262901 |Severe acute respiratory syndrome coronavirus 2 isolate SARS-CoV-2/human/USA/WA-NH7/2020| complete genome
MT262902	n_gene_sequence	100	0	MT262902 |Severe acute respiratory syndrome coronavirus 2 isolate SARS-CoV-2/human/USA/WA-NH8/2020| complete genome
MT262903	n_gene_sequence	100	0	MT262903 |Severe acute respiratory syndrome coronavirus 2 isolate SARS-CoV-2/human/USA/WA-NH9/2020| complete genome
MT262904	n_gene_sequence	100	0	MT262904 |Severe acute respiratory syndrome coronavirus 2 isolate SARS-CoV-2/human/USA/WA-NH10/2020| complete genome
MT262905	n_gene_sequence	100	0	MT262905 |Severe acute respiratory syndrome coronavirus 2 isolate SARS-CoV-2/human/USA/WA-NH11/2020| complete genome
MT262906	n_gene_sequence	100	0	MT262906 |Severe acute respiratory syndrome coronavirus 2 isolate SARS-CoV-2/human/USA/WA-NH12/2020| complete genome
MT262907	n_gene_sequence	100	0	MT262907 |Severe acute respiratory syndrome coronavirus 2 isolate SARS-CoV-2/human/USA/WA-NH14/2020| complete genome
MT262908	n_gene_sequence	100	0	MT262908 |Severe acute respiratory syndrome coronavirus 2 isolate SARS-CoV-2/human/USA/WA-NH17/2020| complete genome
MT262909	n_gene_sequence	100	0	MT262909 |Severe acute respiratory syndrome coronavirus 2 isolate SARS-CoV-2/human/USA/WA-NH18/2020| complete genome
MT262910	n_gene_sequence	100	0	MT262910 |Severe acute respiratory syndrome coronavirus 2 isolate SARS-CoV-2/human/USA/WA-NH19/2020| complete genome
MT262911	n_gene_sequence	100	0	MT262911 |Severe acute respiratory syndrome coronavirus 2 isolate SARS-CoV-2/human/USA/WA-NH20/2020| complete genome
MT262912	n_gene_sequence	100	0	MT262912 |Severe acute respiratory syndrome coronavirus 2 isolate SARS-CoV-2/human/USA/WA-NH21/2020| complete genome
MT262913	n_gene_sequence	100	0	MT262913 |Severe acute respiratory syndrome coronavirus 2 isolate SARS-CoV-2/human/USA/WA-NH22/2020| complete genome
MT262914	n_gene_sequence	100	0	MT262914 |Severe acute respiratory syndrome coronavirus 2 isolate SARS-CoV-2/human/USA/WA-NH24/2020| complete genome
MT262915	n_gene_sequence	100	0	MT262915 |Severe acute respiratory syndrome coronavirus 2 isolate SARS-CoV-2/human/USA/WA-NH13/2020| complete genome
MT262916	n_gene_sequence	100	0	MT262916 |Severe acute respiratory syndrome coronavirus 2 isolate SARS-CoV-2/human/USA/WA-NH23/2020| complete genome
MT262993	n_gene_sequence	100	0	MT262993 |Severe acute respiratory syndrome coronavirus 2 isolate SARS-Cov-2/human/PAK/Manga1/2020| complete genome
MT263074	n_gene_sequence	100	0	MT263074 |Severe acute respiratory syndrome coronavirus 2 isolate SARS-CoV-2/human/PER/Peru-10/2020| complete genome
MT263381	n_gene_sequence	100	0	MT263381 |Severe acute respiratory syndrome coronavirus 2 isolate SARS-CoV-2/human/USA/WA-UW298/2020| complete genome
MT263382	n_gene_sequence	100	0	MT263382 |Severe acute respiratory syndrome coronavirus 2 isolate SARS-CoV-2/human/USA/WA-UW299/2020| complete genome
MT263383	n_gene_sequence	100	0	MT263383 |Severe acute respiratory syndrome coronavirus 2 isolate SARS-CoV-2/human/USA/WA-UW300/2020| complete genome
MT263386	n_gene_sequence	100	0	MT263386 |Severe acute respiratory syndrome coronavirus 2 isolate SARS-CoV-2/human/USA/CT-UW303/2020| complete genome
MT263387	n_gene_sequence	100	0	MT263387 |Severe acute respiratory syndrome coronavirus 2 isolate SARS-CoV-2/human/USA/WA-UW304/2020| complete genome
MT263388	n_gene_sequence	100	0	MT263388 |Severe acute respiratory syndrome coronavirus 2 isolate SARS-CoV-2/human/USA/WA-UW305/2020| complete genome
MT263390	n_gene_sequence	100	0	MT263390 |Severe acute respiratory syndrome coronavirus 2 isolate SARS-CoV-2/human/USA/WA-UW307/2020| complete genome
MT263391	n_gene_sequence	100	0	MT263391 |Severe acute respiratory syndrome coronavirus 2 isolate SARS-CoV-2/human/USA/WA-UW308/2020| complete genome
MT263392	n_gene_sequence	100	0	MT263392 |Severe acute respiratory syndrome coronavirus 2 isolate SARS-CoV-2/human/USA/WA-UW310/2020| complete genome
MT263394	n_gene_sequence	100	0	MT263394 |Severe acute respiratory syndrome coronavirus 2 isolate SARS-CoV-2/human/USA/WA-UW313/2020| complete genome
MT263395	n_gene_sequence	100	0	MT263395 |Severe acute respiratory syndrome coronavirus 2 isolate SARS-CoV-2/human/USA/WA-UW314/2020| complete genome
MT263396	n_gene_sequence	100	0	MT263396 |Severe acute respiratory syndrome coronavirus 2 isolate SARS-CoV-2/human/USA/WA-UW315/2020| complete genome
MT263398	n_gene_sequence	100	0	MT263398 |Severe acute respiratory syndrome coronavirus 2 isolate SARS-CoV-2/human/USA/WA-UW317/2020| complete genome
MT263399	n_gene_sequence	100	0	MT263399 |Severe acute respiratory syndrome coronavirus 2 isolate SARS-CoV-2/human/USA/WA-UW319/2020| complete genome
MT263400	n_gene_sequence	100	0	MT263400 |Severe acute respiratory syndrome coronavirus 2 isolate SARS-CoV-2/human/USA/WA-UW320/2020| complete genome
MT263402	n_gene_sequence	100	0	MT263402 |Severe acute respiratory syndrome coronavirus 2 isolate SARS-CoV-2/human/USA/WA-UW322/2020| complete genome
MT263403	n_gene_sequence	100	0	MT263403 |Severe acute respiratory syndrome coronavirus 2 isolate SARS-CoV-2/human/USA/WA-UW323/2020| complete genome
MT263404	n_gene_sequence	100	0	MT263404 |Severe acute respiratory syndrome coronavirus 2 isolate SARS-CoV-2/human/USA/WA-UW324/2020| complete genome
MT263405	n_gene_sequence	100	0	MT263405 |Severe acute respiratory syndrome coronavirus 2 isolate SARS-CoV-2/human/USA/WA-UW325/2020| complete genome
MT263406	n_gene_sequence	100	0	MT263406 |Severe acute respiratory syndrome coronavirus 2 isolate SARS-CoV-2/human/USA/MN-UW326/2020| complete genome
MT263408	n_gene_sequence	100	0	MT263408 |Severe acute respiratory syndrome coronavirus 2 isolate SARS-CoV-2/human/USA/WA-UW328/2020| complete genome
MT263410	n_gene_sequence	100	0	MT263410 |Severe acute respiratory syndrome coronavirus 2 isolate SARS-CoV-2/human/USA/WA-UW330/2020| complete genome
MT263411	n_gene_sequence	100	0	MT263411 |Severe acute respiratory syndrome coronavirus 2 isolate SARS-CoV-2/human/USA/CT-UW331/2020| complete genome
MT263412	n_gene_sequence	100	0	MT263412 |Severe acute respiratory syndrome coronavirus 2 isolate SARS-CoV-2/human/USA/WA-UW332/2020| complete genome
MT263413	n_gene_sequence	100	0	MT263413 |Severe acute respiratory syndrome coronavirus 2 isolate SARS-CoV-2/human/USA/WA-UW333/2020| complete genome
MT263414	n_gene_sequence	100	0	MT263414 |Severe acute respiratory syndrome coronavirus 2 isolate SARS-CoV-2/human/USA/WA-UW334/2020| complete genome
MT263415	n_gene_sequence	100	0	MT263415 |Severe acute respiratory syndrome coronavirus 2 isolate SARS-CoV-2/human/USA/MN-UW335/2020| complete genome
MT263416	n_gene_sequence	100	0	MT263416 |Severe acute respiratory syndrome coronavirus 2 isolate SARS-CoV-2/human/USA/WA-UW336/2020| complete genome
MT263417	n_gene_sequence	100	0	MT263417 |Severe acute respiratory syndrome coronavirus 2 isolate SARS-CoV-2/human/USA/WA-UW337/2020| complete genome
MT263418	n_gene_sequence	100	0	MT263418 |Severe acute respiratory syndrome coronavirus 2 isolate SARS-CoV-2/human/USA/WA-UW338/2020| complete genome
MT263419	n_gene_sequence	100	0	MT263419 |Severe acute respiratory syndrome coronavirus 2 isolate SARS-CoV-2/human/USA/WA-UW339/2020| complete genome
MT263420	n_gene_sequence	100	0	MT263420 |Severe acute respiratory syndrome coronavirus 2 isolate SARS-CoV-2/human/USA/WA-UW340/2020| complete genome
MT263421	n_gene_sequence	100	0	MT263421 |Severe acute respiratory syndrome coronavirus 2 isolate SARS-CoV-2/human/USA/WA-UW341/2020| complete genome
MT263422	n_gene_sequence	100	0	MT263422 |Severe acute respiratory syndrome coronavirus 2 isolate SARS-CoV-2/human/USA/WA-UW342/2020| complete genome
MT263423	n_gene_sequence	100	0	MT263423 |Severe acute respiratory syndrome coronavirus 2 isolate SARS-CoV-2/human/USA/WA-UW343/2020| complete genome
MT263424	n_gene_sequence	100	0	MT263424 |Severe acute respiratory syndrome coronavirus 2 isolate SARS-CoV-2/human/USA/WA-UW344/2020| complete genome
MT263425	n_gene_sequence	100	0	MT263425 |Severe acute respiratory syndrome coronavirus 2 isolate SARS-CoV-2/human/USA/WA-UW345/2020| complete genome
MT263426	n_gene_sequence	100	0	MT263426 |Severe acute respiratory syndrome coronavirus 2 isolate SARS-CoV-2/human/USA/WA-UW346/2020| complete genome
MT263428	n_gene_sequence	100	0	MT263428 |Severe acute respiratory syndrome coronavirus 2 isolate SARS-CoV-2/human/USA/IL-UW348/2020| complete genome
MT263429	n_gene_sequence	100	0	MT263429 |Severe acute respiratory syndrome coronavirus 2 isolate SARS-CoV-2/human/USA/IL-UW349/2020| complete genome
MT263430	n_gene_sequence	100	0	MT263430 |Severe acute respiratory syndrome coronavirus 2 isolate SARS-CoV-2/human/USA/WA-UW350/2020| complete genome
MT263431	n_gene_sequence	100	0	MT263431 |Severe acute respiratory syndrome coronavirus 2 isolate SARS-CoV-2/human/USA/WA-UW351/2020| complete genome
MT263432	n_gene_sequence	100	0	MT263432 |Severe acute respiratory syndrome coronavirus 2 isolate SARS-CoV-2/human/USA/WA-UW352/2020| complete genome
MT263433	n_gene_sequence	100	0	MT263433 |Severe acute respiratory syndrome coronavirus 2 isolate SARS-CoV-2/human/USA/IL-UW353/2020| complete genome
MT263434	n_gene_sequence	100	0	MT263434 |Severe acute respiratory syndrome coronavirus 2 isolate SARS-CoV-2/human/USA/WA-UW354/2020| complete genome
MT263435	n_gene_sequence	100	0	MT263435 |Severe acute respiratory syndrome coronavirus 2 isolate SARS-CoV-2/human/USA/WA-UW355/2020| complete genome
MT263436	n_gene_sequence	100	0	MT263436 |Severe acute respiratory syndrome coronavirus 2 isolate SARS-CoV-2/human/USA/WA-UW356/2020| complete genome
MT263437	n_gene_sequence	100	0	MT263437 |Severe acute respiratory syndrome coronavirus 2 isolate SARS-CoV-2/human/USA/WA-UW357/2020| complete genome
MT263438	n_gene_sequence	100	0	MT263438 |Severe acute respiratory syndrome coronavirus 2 isolate SARS-CoV-2/human/USA/UNKNOWN-UW358/2020| complete genome
MT263439	n_gene_sequence	100	0	MT263439 |Severe acute respiratory syndrome coronavirus 2 isolate SARS-CoV-2/human/USA/WA-UW359/2020| complete genome
MT263440	n_gene_sequence	100	0	MT263440 |Severe acute respiratory syndrome coronavirus 2 isolate SARS-CoV-2/human/USA/WA-UW360/2020| complete genome
MT263441	n_gene_sequence	100	0	MT263441 |Severe acute respiratory syndrome coronavirus 2 isolate SARS-CoV-2/human/USA/WA-UW361/2020| complete genome
MT263442	n_gene_sequence	100	0	MT263442 |Severe acute respiratory syndrome coronavirus 2 isolate SARS-CoV-2/human/USA/WA-UW362/2020| complete genome
MT263443	n_gene_sequence	100	0	MT263443 |Severe acute respiratory syndrome coronavirus 2 isolate SARS-CoV-2/human/USA/WA-UW363/2020| complete genome
MT263444	n_gene_sequence	100	0	MT263444 |Severe acute respiratory syndrome coronavirus 2 isolate SARS-CoV-2/human/USA/WA-UW364/2020| complete genome
MT263445	n_gene_sequence	100	0	MT263445 |Severe acute respiratory syndrome coronavirus 2 isolate SARS-CoV-2/human/USA/WA-UW365/2020| complete genome
MT263446	n_gene_sequence	100	0	MT263446 |Severe acute respiratory syndrome coronavirus 2 isolate SARS-CoV-2/human/USA/WA-UW366/2020| complete genome
MT263447	n_gene_sequence	100	0	MT263447 |Severe acute respiratory syndrome coronavirus 2 isolate SARS-CoV-2/human/USA/WA-UW367/2020| complete genome
MT263448	n_gene_sequence	100	0	MT263448 |Severe acute respiratory syndrome coronavirus 2 isolate SARS-CoV-2/human/USA/WA-UW368/2020| complete genome
MT263449	n_gene_sequence	100	0	MT263449 |Severe acute respiratory syndrome coronavirus 2 isolate SARS-CoV-2/human/USA/WA-UW369/2020| complete genome
MT263450	n_gene_sequence	100	0	MT263450 |Severe acute respiratory syndrome coronavirus 2 isolate SARS-CoV-2/human/USA/WA-UW370/2020| complete genome
MT263451	n_gene_sequence	100	0	MT263451 |Severe acute respiratory syndrome coronavirus 2 isolate SARS-CoV-2/human/USA/WA-UW371/2020| complete genome
MT263452	n_gene_sequence	100	0	MT263452 |Severe acute respiratory syndrome coronavirus 2 isolate SARS-CoV-2/human/USA/WA-UW372/2020| complete genome
MT263453	n_gene_sequence	100	0	MT263453 |Severe acute respiratory syndrome coronavirus 2 isolate SARS-CoV-2/human/USA/WA-UW373/2020| complete genome
MT263454	n_gene_sequence	100	0	MT263454 |Severe acute respiratory syndrome coronavirus 2 isolate SARS-CoV-2/human/USA/WA-UW374/2020| complete genome
MT263455	n_gene_sequence	100	0	MT263455 |Severe acute respiratory syndrome coronavirus 2 isolate SARS-CoV-2/human/USA/WA-UW375/2020| complete genome
MT263456	n_gene_sequence	100	0	MT263456 |Severe acute respiratory syndrome coronavirus 2 isolate SARS-CoV-2/human/USA/WA-UW376/2020| complete genome
MT263457	n_gene_sequence	100	0	MT263457 |Severe acute respiratory syndrome coronavirus 2 isolate SARS-CoV-2/human/USA/WA-UW390/2020| complete genome
MT263458	n_gene_sequence	100	0	MT263458 |Severe acute respiratory syndrome coronavirus 2 isolate SARS-CoV-2/human/USA/WA-UW378/2020| complete genome
MT263459	n_gene_sequence	100	0	MT263459 |Severe acute respiratory syndrome coronavirus 2 isolate SARS-CoV-2/human/USA/WA-UW380/2020| complete genome
MT263462	n_gene_sequence	100	0	MT263462 |Severe acute respiratory syndrome coronavirus 2 isolate SARS-CoV-2/human/USA/WA-UW383/2020| complete genome
MT263463	n_gene_sequence	100	0	MT263463 |Severe acute respiratory syndrome coronavirus 2 isolate SARS-CoV-2/human/USA/CT-UW329/2020| complete genome
MT263464	n_gene_sequence	100	0	MT263464 |Severe acute respiratory syndrome coronavirus 2 isolate SARS-CoV-2/human/USA/WA-UW384/2020| complete genome
MT263465	n_gene_sequence	100	0	MT263465 |Severe acute respiratory syndrome coronavirus 2 isolate SARS-CoV-2/human/USA/WA-UW385/2020| complete genome
MT263467	n_gene_sequence	100	0	MT263467 |Severe acute respiratory syndrome coronavirus 2 isolate SARS-CoV-2/human/USA/WA-UW387/2020| complete genome
MT263468	n_gene_sequence	100	0	MT263468 |Severe acute respiratory syndrome coronavirus 2 isolate SARS-CoV-2/human/USA/WA-UW388/2020| complete genome
MT263469	n_gene_sequence	100	0	MT263469 |Severe acute respiratory syndrome coronavirus 2 isolate SARS-CoV-2/human/USA/WA-UW389/2020| complete genome
MT270814	n_gene_sequence	100	0	MT270814 |Severe acute respiratory syndrome coronavirus 2 isolate SARS-CoV-2/canine/HKG/20-03695/2020| complete genome
MT270815	n_gene_sequence	100	0	MT270815 |Severe acute respiratory syndrome coronavirus 2 isolate SARS-CoV-2/human/HKG/case163_VM20009579/2020| complete genome
MT276323	n_gene_sequence	100	0	MT276323 |Severe acute respiratory syndrome coronavirus 2 isolate SARS-CoV-2/human/USA/RI_0520/2020| complete genome
MT276324	n_gene_sequence	100	0	MT276324 |Severe acute respiratory syndrome coronavirus 2 isolate SARS-CoV-2/human/USA/CA_2602/2020| complete genome
MT276325	n_gene_sequence	100	0	MT276325 |Severe acute respiratory syndrome coronavirus 2 isolate SARS-CoV-2/human/USA/WA_5030/2020| complete genome
MT276326	n_gene_sequence	100	0	MT276326 |Severe acute respiratory syndrome coronavirus 2 isolate SARS-CoV-2/human/USA/GA_2741/2020| complete genome
MT276327	n_gene_sequence	100	0	MT276327 |Severe acute respiratory syndrome coronavirus 2 isolate SARS-CoV-2/human/USA/GA_2742/2020| complete genome
MT276328	n_gene_sequence	100	0	MT276328 |Severe acute respiratory syndrome coronavirus 2 isolate SARS-CoV-2/human/USA/OR_2656/2020| complete genome
MT276329	n_gene_sequence	100	0	MT276329 |Severe acute respiratory syndrome coronavirus 2 isolate SARS-CoV-2/human/USA/FL_5125/2020| complete genome
MT276330	n_gene_sequence	100	0	MT276330 |Severe acute respiratory syndrome coronavirus 2 isolate SARS-CoV-2/human/USA/FL_5091/2020| complete genome
MT276331	n_gene_sequence	100	0	MT276331 |Severe acute respiratory syndrome coronavirus 2 isolate SARS-CoV-2/human/USA/TX_2020/2020| complete genome
MT276597	n_gene_sequence	100	0	MT276597 |Severe acute respiratory syndrome coronavirus 2 isolate SARS-CoV-2/human/ISR/ISR_JP0320/2020| complete genome
MT276598	n_gene_sequence	100	0	MT276598 |Severe acute respiratory syndrome coronavirus 2 isolate SARS-CoV-2/human/ISR/ISR_IT0320/2020| complete genome
MT281577	n_gene_sequence	100	0	MT281577 |Severe acute respiratory syndrome coronavirus 2 isolate SARS-CoV-2/human/CHN/Fuyang_FY002/2020| complete genome
MT291826	n_gene_sequence	100	0	MT291826 |Severe acute respiratory syndrome coronavirus 2 isolate SARS-CoV-2/human/CHN/Wuhan_IME-WH01/2019| complete genome
MT291827	n_gene_sequence	100	0	MT291827 |Severe acute respiratory syndrome coronavirus 2 isolate SARS-CoV-2/human/CHN/Wuhan_IME-WH02/2019| complete genome
MT291828	n_gene_sequence	100	0	MT291828 |Severe acute respiratory syndrome coronavirus 2 isolate SARS-CoV-2/human/CHN/Wuhan_IME-WH03/2019| complete genome
MT291829	n_gene_sequence	100	0	MT291829 |Severe acute respiratory syndrome coronavirus 2 isolate SARS-CoV-2/human/CHN/Wuhan_IME-WH04/2019| complete genome
MT291830	n_gene_sequence	100	0	MT291830 |Severe acute respiratory syndrome coronavirus 2 isolate SARS-CoV-2/human/CHN/Wuhan_IME-WH05/2019| complete genome
MT291831	n_gene_sequence	100	0	MT291831 |Severe acute respiratory syndrome coronavirus 2 isolate SARS-CoV-2/human/CHN/Wuhan_IME-BJ01/2020| complete genome
MT291832	n_gene_sequence	100	0	MT291832 |Severe acute respiratory syndrome coronavirus 2 isolate SARS-CoV-2/human/CHN/Wuhan_IME-BJ02/2020| complete genome
MT291833	n_gene_sequence	100	0	MT291833 |Severe acute respiratory syndrome coronavirus 2 isolate SARS-CoV-2/human/CHN/Wuhan_IME-BJ03/2020| complete genome
MT291834	n_gene_sequence	100	0	MT291834 |Severe acute respiratory syndrome coronavirus 2 isolate SARS-CoV-2/human/CHN/Wuhan_IME-BJ04/2020| complete genome
MT291835	n_gene_sequence	100	0	MT291835 |Severe acute respiratory syndrome coronavirus 2 isolate SARS-CoV-2/human/CHN/Wuhan_IME-BJ05/2020| complete genome
MT291836	n_gene_sequence	100	0	MT291836 |Severe acute respiratory syndrome coronavirus 2 isolate SARS-CoV-2/human/CHN/Wuhan_IME-BJ07/2020| complete genome
MT292569	n_gene_sequence	100	0	MT292569 |Severe acute respiratory syndrome coronavirus 2 isolate SARS-CoV-2/human/ESP/Valencia13/2020| complete genome
MT292570	n_gene_sequence	100	0	MT292570 |Severe acute respiratory syndrome coronavirus 2 isolate SARS-CoV-2/human/ESP/Valencia17/2020| complete genome
MT292571	n_gene_sequence	100	0	MT292571 |Severe acute respiratory syndrome coronavirus 2 isolate SARS-CoV-2/human/ESP/Valencia12/2020| complete genome
MT292572	n_gene_sequence	100	0	MT292572 |Severe acute respiratory syndrome coronavirus 2 isolate SARS-CoV-2/human/ESP/Valencia11/2020| complete genome
MT292573	n_gene_sequence	100	0	MT292573 |Severe acute respiratory syndrome coronavirus 2 isolate SARS-CoV-2/human/ESP/Valencia14/2020| complete genome
MT292575	n_gene_sequence	100	0	MT292575 |Severe acute respiratory syndrome coronavirus 2 isolate SARS-CoV-2/human/ESP/Valencia16/2020| complete genome
MT293156	n_gene_sequence	100	0	MT293156 |Severe acute respiratory syndrome coronavirus 2 isolate SARS-CoV-2/human/USAWA-UW391/2020| complete genome
MT293158	n_gene_sequence	100	0	MT293158 |Severe acute respiratory syndrome coronavirus 2 isolate SARS-CoV-2/human/USA/WA-UW-1271/2020| complete genome
MT293159	n_gene_sequence	100	0	MT293159 |Severe acute respiratory syndrome coronavirus 2 isolate SARS-CoV-2/human/USA/WA-UW-1304/2020| complete genome
MT293161	n_gene_sequence	100	0	MT293161 |Severe acute respiratory syndrome coronavirus 2 isolate SARS-CoV-2/human/USA/WA-UW-1329/2020| complete genome
MT293162	n_gene_sequence	100	0	MT293162 |Severe acute respiratory syndrome coronavirus 2 isolate SARS-CoV-2/human/USA/WA-UW-1302/2020| complete genome
MT293163	n_gene_sequence	100	0	MT293163 |Severe acute respiratory syndrome coronavirus 2 isolate SARS-CoV-2/human/USAUNKNOWN-UW398/2020| complete genome
MT293164	n_gene_sequence	100	0	MT293164 |Severe acute respiratory syndrome coronavirus 2 isolate SARS-CoV-2/human/USA/WA-UW-1287/2020| complete genome
MT293165	n_gene_sequence	100	0	MT293165 |Severe acute respiratory syndrome coronavirus 2 isolate SARS-CoV-2/human/USA/WA-UW-1269/2020| complete genome
MT293166	n_gene_sequence	100	0	MT293166 |Severe acute respiratory syndrome coronavirus 2 isolate SARS-CoV-2/human/USA/WA-UW-1320/2020| complete genome
MT293167	n_gene_sequence	100	0	MT293167 |Severe acute respiratory syndrome coronavirus 2 isolate SARS-CoV-2/human/USA/WA-UW-1319/2020| complete genome
MT293168	n_gene_sequence	100	0	MT293168 |Severe acute respiratory syndrome coronavirus 2 isolate SARS-CoV-2/human/USA/WA-UW-1308/2020| complete genome
MT293169	n_gene_sequence	100	0	MT293169 |Severe acute respiratory syndrome coronavirus 2 isolate SARS-CoV-2/human/USA/WA-UW-1279/2020| complete genome
MT293170	n_gene_sequence	100	0	MT293170 |Severe acute respiratory syndrome coronavirus 2 isolate SARS-CoV-2/human/USA/WA-UW-1327/2020| complete genome
MT293171	n_gene_sequence	100	0	MT293171 |Severe acute respiratory syndrome coronavirus 2 isolate SARS-CoV-2/human/USA/WA-UW-1306/2020| complete genome
MT293172	n_gene_sequence	100	0	MT293172 |Severe acute respiratory syndrome coronavirus 2 isolate SARS-CoV-2/human/USA/WA-UW-1309/2020| complete genome
MT293173	n_gene_sequence	100	0	MT293173 |Severe acute respiratory syndrome coronavirus 2 isolate SARS-CoV-2/human/USAWA-UW408/2020| complete genome
MT293174	n_gene_sequence	100	0	MT293174 |Severe acute respiratory syndrome coronavirus 2 isolate SARS-CoV-2/human/USAOR-UW409/2020| complete genome
MT293175	n_gene_sequence	100	0	MT293175 |Severe acute respiratory syndrome coronavirus 2 isolate SARS-CoV-2/human/USAWA-UW410/2020| complete genome
MT293176	n_gene_sequence	100	0	MT293176 |Severe acute respiratory syndrome coronavirus 2 isolate SARS-CoV-2/human/USA/WA-UW-1417/2020| complete genome
MT293177	n_gene_sequence	100	0	MT293177 |Severe acute respiratory syndrome coronavirus 2 isolate SARS-CoV-2/human/USA/UNKNOWN-UW-1403/2020| complete genome
MT293178	n_gene_sequence	100	0	MT293178 |Severe acute respiratory syndrome coronavirus 2 isolate SARS-CoV-2/human/USAWA-UW413/2020| complete genome
MT293179	n_gene_sequence	100	0	MT293179 |Severe acute respiratory syndrome coronavirus 2 isolate SARS-CoV-2/human/USA/WA-UW-1300/2020| complete genome
MT293180	n_gene_sequence	100	0	MT293180 |Severe acute respiratory syndrome coronavirus 2 isolate SARS-CoV-2/human/USA/WA-UW-1268/2020| complete genome
MT293181	n_gene_sequence	100	0	MT293181 |Severe acute respiratory syndrome coronavirus 2 isolate SARS-CoV-2/human/USA/WA-UW-1338/2020| complete genome
MT293182	n_gene_sequence	100	0	MT293182 |Severe acute respiratory syndrome coronavirus 2 isolate SARS-CoV-2/human/USA/WA-UW-1353/2020| complete genome
MT293183	n_gene_sequence	100	0	MT293183 |Severe acute respiratory syndrome coronavirus 2 isolate SARS-CoV-2/human/USA/WA-UW-1296/2020| complete genome
MT293184	n_gene_sequence	100	0	MT293184 |Severe acute respiratory syndrome coronavirus 2 isolate SARS-CoV-2/human/USA/WA-UW-1297/2020| complete genome
MT293185	n_gene_sequence	100	0	MT293185 |Severe acute respiratory syndrome coronavirus 2 isolate SARS-CoV-2/human/USACT-UW420/2020| complete genome
MT293186	n_gene_sequence	100	0	MT293186 |Severe acute respiratory syndrome coronavirus 2 isolate SARS-CoV-2/human/USA/WA-UW-1314/2020| complete genome
MT293187	n_gene_sequence	100	0	MT293187 |Severe acute respiratory syndrome coronavirus 2 isolate SARS-CoV-2/human/USA/WA-UW-1347/2020| complete genome
MT293188	n_gene_sequence	100	0	MT293188 |Severe acute respiratory syndrome coronavirus 2 isolate SARS-CoV-2/human/USACT-UW423/2020| complete genome
MT293189	n_gene_sequence	100	0	MT293189 |Severe acute respiratory syndrome coronavirus 2 isolate SARS-CoV-2/human/USA/WA-UW-1322/2020| complete genome
MT293190	n_gene_sequence	100	0	MT293190 |Severe acute respiratory syndrome coronavirus 2 isolate SARS-CoV-2/human/USA/WA-UW-1334/2020| complete genome
MT293191	n_gene_sequence	100	0	MT293191 |Severe acute respiratory syndrome coronavirus 2 isolate SARS-CoV-2/human/USA/WA-UW-1346/2020| complete genome
MT293192	n_gene_sequence	100	0	MT293192 |Severe acute respiratory syndrome coronavirus 2 isolate SARS-CoV-2/human/USACT-UW427/2020| complete genome
MT293194	n_gene_sequence	100	0	MT293194 |Severe acute respiratory syndrome coronavirus 2 isolate SARS-CoV-2/human/USA/WA-UW-1349/2020| complete genome
MT293195	n_gene_sequence	100	0	MT293195 |Severe acute respiratory syndrome coronavirus 2 isolate SARS-CoV-2/human/USACT-UW430/2020| complete genome
MT293196	n_gene_sequence	100	0	MT293196 |Severe acute respiratory syndrome coronavirus 2 isolate SARS-CoV-2/human/USA/WA-UW-1567/2020| complete genome
MT293197	n_gene_sequence	100	0	MT293197 |Severe acute respiratory syndrome coronavirus 2 isolate SARS-CoV-2/human/USA/WA-UW-1593/2020| complete genome
MT293198	n_gene_sequence	100	0	MT293198 |Severe acute respiratory syndrome coronavirus 2 isolate SARS-CoV-2/human/USA/WA-UW-1583/2020| complete genome
MT293199	n_gene_sequence	100	0	MT293199 |Severe acute respiratory syndrome coronavirus 2 isolate SARS-CoV-2/human/USA/WA-UW-1581/2020| complete genome
MT293200	n_gene_sequence	100	0	MT293200 |Severe acute respiratory syndrome coronavirus 2 isolate SARS-CoV-2/human/USA/WA-UW-1603/2020| complete genome
MT293201	n_gene_sequence	100	0	MT293201 |Severe acute respiratory syndrome coronavirus 2 isolate SARS-CoV-2/human/USA/WA-UW-1611/2020| complete genome
MT293202	n_gene_sequence	100	0	MT293202 |Severe acute respiratory syndrome coronavirus 2 isolate SARS-CoV-2/human/USA/WA-UW-1448/2020| complete genome
MT293204	n_gene_sequence	100	0	MT293204 |Severe acute respiratory syndrome coronavirus 2 isolate SARS-CoV-2/human/USA/WA-UW-1446/2020| complete genome
MT293205	n_gene_sequence	100	0	MT293205 |Severe acute respiratory syndrome coronavirus 2 isolate SARS-CoV-2/human/USA/WA-UW-1561/2020| complete genome
MT293206	n_gene_sequence	100	0	MT293206 |Severe acute respiratory syndrome coronavirus 2 isolate SARS-CoV-2/human/USA/WA-UW-1588/2020| complete genome
MT293207	n_gene_sequence	100	0	MT293207 |Severe acute respiratory syndrome coronavirus 2 isolate SARS-CoV-2/human/USA/WA-UW-1586/2020| complete genome
MT293208	n_gene_sequence	100	0	MT293208 |Severe acute respiratory syndrome coronavirus 2 isolate SARS-CoV-2/human/USA/WA-UW-1587/2020| complete genome
MT293209	n_gene_sequence	100	0	MT293209 |Severe acute respiratory syndrome coronavirus 2 isolate SARS-CoV-2/human/USA/WA-UW-1552/2020| complete genome
MT293210	n_gene_sequence	100	0	MT293210 |Severe acute respiratory syndrome coronavirus 2 isolate SARS-CoV-2/human/USA/WA-UW-1578/2020| complete genome
MT293211	n_gene_sequence	100	0	MT293211 |Severe acute respiratory syndrome coronavirus 2 isolate SARS-CoV-2/human/USA/WA-UW-1591/2020| complete genome
MT293212	n_gene_sequence	100	0	MT293212 |Severe acute respiratory syndrome coronavirus 2 isolate SARS-CoV-2/human/USA/WA-UW-1576/2020| complete genome
MT293213	n_gene_sequence	100	0	MT293213 |Severe acute respiratory syndrome coronavirus 2 isolate SARS-CoV-2/human/USA/WA-UW-1574/2020| complete genome
MT293215	n_gene_sequence	100	0	MT293215 |Severe acute respiratory syndrome coronavirus 2 isolate SARS-CoV-2/human/USA/WA-UW-1569/2020| complete genome
MT293216	n_gene_sequence	100	0	MT293216 |Severe acute respiratory syndrome coronavirus 2 isolate SARS-CoV-2/human/USA/WA-UW-1562/2020| complete genome
MT293218	n_gene_sequence	100	0	MT293218 |Severe acute respiratory syndrome coronavirus 2 isolate SARS-CoV-2/human/USA/WA-UW-1441/2020| complete genome
MT293219	n_gene_sequence	100	0	MT293219 |Severe acute respiratory syndrome coronavirus 2 isolate SARS-CoV-2/human/USA/WA-UW-1440/2020| complete genome
MT293220	n_gene_sequence	100	0	MT293220 |Severe acute respiratory syndrome coronavirus 2 isolate SARS-CoV-2/human/USA/WA-UW-1470/2020| complete genome
MT293222	n_gene_sequence	100	0	MT293222 |Severe acute respiratory syndrome coronavirus 2 isolate SARS-CoV-2/human/USA/WA-UW-1433/2020| complete genome
MT293224	n_gene_sequence	100	0	MT293224 |Severe acute respiratory syndrome coronavirus 2 isolate SARS-CoV-2/human/USA/WA-UW-1608/2020| complete genome
MT293225	n_gene_sequence	100	0	MT293225 |Severe acute respiratory syndrome coronavirus 2 isolate SARS-CoV-2/human/USA/WA-UW-1599/2020| complete genome
MT295464	n_gene_sequence	100	0	MT295464 |Severe acute respiratory syndrome coronavirus 2 isolate SARS CoV-2/human/USA/UF-1/2020| complete genome
MT295465	n_gene_sequence	100	0	MT295465 |Severe acute respiratory syndrome coronavirus 2 isolate SARS-CoV-2/human/USA/UF-2/2020| complete genome
MT300186	n_gene_sequence	100	0	MT300186 |Severe acute respiratory syndrome coronavirus 2 isolate SARS-CoV-2/human/USA/UNC_200173/2020| complete genome
MT304474	n_gene_sequence	100	0	MT304474 |Severe acute respiratory syndrome coronavirus 2 isolate SARS-CoV-2/human/KOR/BA-ACH_2604/2020| complete genome
MT304475	n_gene_sequence	100	0	MT304475 |Severe acute respiratory syndrome coronavirus 2 isolate SARS-CoV-2/human/KOR/BA-ACH_2718/2020| complete genome
MT304476	n_gene_sequence	100	0	MT304476 |Severe acute respiratory syndrome coronavirus 2 isolate SARS-CoV-2/human/KOR/BA-ACH_2719/2020| complete genome
MT304477	n_gene_sequence	100	0	MT304477 |Severe acute respiratory syndrome coronavirus 2 isolate SARS-CoV-2/human/USA/AZ_4811/2020| complete genome
MT304478	n_gene_sequence	100	0	MT304478 |Severe acute respiratory syndrome coronavirus 2 isolate SARS-CoV-2/human/USA/FL_6318/2020| complete genome
MT304479	n_gene_sequence	100	0	MT304479 |Severe acute respiratory syndrome coronavirus 2 isolate SARS-CoV-2/human/USA/GA_1299/2020| complete genome
MT304480	n_gene_sequence	100	0	MT304480 |Severe acute respiratory syndrome coronavirus 2 isolate SARS-CoV-2/human/USA/GA_1320/2020| complete genome
MT304481	n_gene_sequence	100	0	MT304481 |Severe acute respiratory syndrome coronavirus 2 isolate SARS-CoV-2/human/USA/GA_1445/2020| complete genome
MT304482	n_gene_sequence	100	0	MT304482 |Severe acute respiratory syndrome coronavirus 2 isolate SARS-CoV-2/human/USA/IL_1293/2020| complete genome
MT304483	n_gene_sequence	100	0	MT304483 |Severe acute respiratory syndrome coronavirus 2 isolate SARS-CoV-2/human/USA/IL_1375/2020| complete genome
MT304484	n_gene_sequence	100	0	MT304484 |Severe acute respiratory syndrome coronavirus 2 isolate SARS-CoV-2/human/USA/NH_0004/2020| complete genome
MT304485	n_gene_sequence	100	0	MT304485 |Severe acute respiratory syndrome coronavirus 2 isolate SARS-CoV-2/human/USA/NH_0008/2020| complete genome
MT304486	n_gene_sequence	100	0	MT304486 |Severe acute respiratory syndrome coronavirus 2 isolate SARS-CoV-2/human/USA/NY_2929/2020| complete genome
MT304487	n_gene_sequence	100	0	MT304487 |Severe acute respiratory syndrome coronavirus 2 isolate SARS-CoV-2/human/USA/OR_5430/2020| complete genome
MT304488	n_gene_sequence	100	0	MT304488 |Severe acute respiratory syndrome coronavirus 2 isolate SARS-CoV-2/human/USA/RI_0556/2020| complete genome
MT304489	n_gene_sequence	100	0	MT304489 |Severe acute respiratory syndrome coronavirus 2 isolate SARS-CoV-2/human/USA/TX_2039/2020| complete genome
MT304490	n_gene_sequence	100	0	MT304490 |Severe acute respiratory syndrome coronavirus 2 isolate SARS-CoV-2/human/USA/TX_2817/2020| complete genome
MT304491	n_gene_sequence	100	0	MT304491 |Severe acute respiratory syndrome coronavirus 2 isolate SARS-CoV-2/human/USA/TX_2967/2020| complete genome
MT308702	n_gene_sequence	100	0	MT308702 |Severe acute respiratory syndrome coronavirus 2 isolate SARS-CoV-2/human/USA/UNC_200191/2020| complete genome
MT308703	n_gene_sequence	100	0	MT308703 |Severe acute respiratory syndrome coronavirus 2 isolate SARS-CoV-2/human/USA/UNC_200181/2020| complete genome
MT308704	n_gene_sequence	100	0	MT308704 |Severe acute respiratory syndrome coronavirus 2 isolate SARS-CoV-2/human/USA/UNC_200189/2020| complete genome
MT320538	n_gene_sequence	100	0	MT320538 |Severe acute respiratory syndrome coronavirus 2 isolate SARS-CoV-2/human/FRA/KRA-ROB/2020| complete genome
MT320891	n_gene_sequence	100	0	MT320891 |Severe acute respiratory syndrome coronavirus 2 isolate SARS-CoV-2/human/IRN/HGRC-1.1-IPI-8206/2020| complete genome
MT322394	n_gene_sequence	100	0	MT322394 |Severe acute respiratory syndrome coronavirus 2 isolate SARS-CoV-2/human/USA/VA-DCLS-0001/2020| complete genome
MT322395	n_gene_sequence	100	0	MT322395 |Severe acute respiratory syndrome coronavirus 2 isolate SARS-CoV-2/human/USA/VA-DCLS-0002/2020| complete genome
MT322396	n_gene_sequence	100	0	MT322396 |Severe acute respiratory syndrome coronavirus 2 isolate SARS-CoV-2/human/USA/VA-DCLS-0003/2020| complete genome
MT322397	n_gene_sequence	100	0	MT322397 |Severe acute respiratory syndrome coronavirus 2 isolate SARS-CoV-2/human/USA/VA-DCLS-0004/2020| complete genome
MT322398	n_gene_sequence	100	0	MT322398 |Severe acute respiratory syndrome coronavirus 2 isolate SARS-CoV-2/human/USA/VA-DCLS-0005/2020| complete genome
MT322400	n_gene_sequence	100	0	MT322400 |Severe acute respiratory syndrome coronavirus 2 isolate SARS-CoV-2/human/USA/VA-DCLS-0007/2020| complete genome
MT322401	n_gene_sequence	100	0	MT322401 |Severe acute respiratory syndrome coronavirus 2 isolate SARS-CoV-2/human/USA/VA-DCLS-0008/2020| complete genome
MT322402	n_gene_sequence	100	0	MT322402 |Severe acute respiratory syndrome coronavirus 2 isolate SARS-CoV-2/human/USA/VA-DCLS-0009/2020| complete genome
MT322403	n_gene_sequence	100	0	MT322403 |Severe acute respiratory syndrome coronavirus 2 isolate SARS-CoV-2/human/USA/VA-DCLS-0010/2020| complete genome
MT322404	n_gene_sequence	100	0	MT322404 |Severe acute respiratory syndrome coronavirus 2 isolate SARS-CoV-2/human/USA/VA-DCLS-0011/2020| complete genome
MT322405	n_gene_sequence	100	0	MT322405 |Severe acute respiratory syndrome coronavirus 2 isolate SARS-CoV-2/human/USA/VA-DCLS-0012/2020| complete genome
MT322406	n_gene_sequence	100	0	MT322406 |Severe acute respiratory syndrome coronavirus 2 isolate SARS-CoV-2/human/USA/VA-DCLS-0016/2020| complete genome
MT322407	n_gene_sequence	100	0	MT322407 |Severe acute respiratory syndrome coronavirus 2 isolate SARS-CoV-2/human/USA/VA-DCLS-0017/2020| complete genome
MT322408	n_gene_sequence	100	0	MT322408 |Severe acute respiratory syndrome coronavirus 2 isolate SARS-CoV-2/human/USA/VA-DCLS-0018/2020| complete genome
MT322409	n_gene_sequence	100	0	MT322409 |Severe acute respiratory syndrome coronavirus 2 isolate SARS-CoV-2/human/USA/VA-DCLS-0019/2020| complete genome
MT322410	n_gene_sequence	100	0	MT322410 |Severe acute respiratory syndrome coronavirus 2 isolate SARS-CoV-2/human/USA/VA-DCLS-0020/2020| complete genome
MT322411	n_gene_sequence	100	0	MT322411 |Severe acute respiratory syndrome coronavirus 2 isolate SARS-CoV-2/human/USA/VA-DCLS-0021/2020| complete genome
MT322412	n_gene_sequence	100	0	MT322412 |Severe acute respiratory syndrome coronavirus 2 isolate SARS-CoV-2/human/USA/VA-DCLS-0024/2020| complete genome
MT322413	n_gene_sequence	100	0	MT322413 |Severe acute respiratory syndrome coronavirus 2 isolate SARS-CoV-2/human/USA/VA-DCLS-0031/2020| complete genome
MT322414	n_gene_sequence	100	0	MT322414 |Severe acute respiratory syndrome coronavirus 2 isolate SARS-CoV-2/human/USA/VA-DCLS-0033/2020| complete genome
MT322415	n_gene_sequence	100	0	MT322415 |Severe acute respiratory syndrome coronavirus 2 isolate SARS-CoV-2/human/USA/VA-DCLS-0034/2020| complete genome
MT322416	n_gene_sequence	100	0	MT322416 |Severe acute respiratory syndrome coronavirus 2 isolate SARS-CoV-2/human/USA/VA-DCLS-0036/2020| complete genome
MT322417	n_gene_sequence	100	0	MT322417 |Severe acute respiratory syndrome coronavirus 2 isolate SARS-CoV-2/human/USA/VA-DCLS-0038/2020| complete genome
MT322418	n_gene_sequence	100	0	MT322418 |Severe acute respiratory syndrome coronavirus 2 isolate SARS-CoV-2/human/USA/VA-DCLS-0039/2020| complete genome
MT322419	n_gene_sequence	100	0	MT322419 |Severe acute respiratory syndrome coronavirus 2 isolate SARS-CoV-2/human/USA/VA-DCLS-0040/2020| complete genome
MT322420	n_gene_sequence	100	0	MT322420 |Severe acute respiratory syndrome coronavirus 2 isolate SARS-CoV-2/human/USA/VA-DCLS-0042/2020| complete genome
MT322421	n_gene_sequence	100	0	MT322421 |Severe acute respiratory syndrome coronavirus 2 isolate SARS-CoV-2/human/USA/VA-DCLS-0043/2020| complete genome
MT322422	n_gene_sequence	100	0	MT322422 |Severe acute respiratory syndrome coronavirus 2 isolate SARS-CoV-2/human/USA/VA-DCLS-0044/2020| complete genome
MT322423	n_gene_sequence	100	0	MT322423 |Severe acute respiratory syndrome coronavirus 2 isolate SARS-CoV-2/human/USA/VA-DCLS-0045/2020| complete genome
MT322424	n_gene_sequence	100	0	MT322424 |Severe acute respiratory syndrome coronavirus 2 isolate SARS-CoV-2/human/USA/VA-DCLS-0046/2020| complete genome
MT324684	n_gene_sequence	100	0	MT324684 |Severe acute respiratory syndrome coronavirus 2 isolate SARS-CoV-2/ENV/USA/UF-3/2020| complete genome
MT325561	n_gene_sequence	100	0	MT325561 |Severe acute respiratory syndrome coronavirus 2 isolate SARS-CoV-2/human/USA/AZ_8132/2020| complete genome
MT325562	n_gene_sequence	100	0	MT325562 |Severe acute respiratory syndrome coronavirus 2 isolate SARS-CoV-2/human/USA/AZ_8135/2020| complete genome
MT325563	n_gene_sequence	100	0	MT325563 |Severe acute respiratory syndrome coronavirus 2 isolate SARS-CoV-2/human/USA/DC_0004/2020| complete genome
MT325564	n_gene_sequence	100	0	MT325564 |Severe acute respiratory syndrome coronavirus 2 isolate SARS-CoV-2/human/USA/FL_1177/2020| complete genome
MT325565	n_gene_sequence	100	0	MT325565 |Severe acute respiratory syndrome coronavirus 2 isolate SARS-CoV-2/human/USA/FL_7169/2020| complete genome
MT325566	n_gene_sequence	100	0	MT325566 |Severe acute respiratory syndrome coronavirus 2 isolate SARS-CoV-2/human/USA/FL_9590/2020| complete genome
MT325567	n_gene_sequence	100	0	MT325567 |Severe acute respiratory syndrome coronavirus 2 isolate SARS-CoV-2/human/USA/FL_9655/2020| complete genome
MT325568	n_gene_sequence	100	0	MT325568 |Severe acute respiratory syndrome coronavirus 2 isolate SARS-CoV-2/human/USA/FL_9656/2020| complete genome
MT325569	n_gene_sequence	100	0	MT325569 |Severe acute respiratory syndrome coronavirus 2 isolate SARS-CoV-2/human/USA/GA_1621/2020| complete genome
MT325570	n_gene_sequence	100	0	MT325570 |Severe acute respiratory syndrome coronavirus 2 isolate SARS-CoV-2/human/USA/GA_1847/2020| complete genome
MT325571	n_gene_sequence	100	0	MT325571 |Severe acute respiratory syndrome coronavirus 2 isolate SARS-CoV-2/human/USA/GA_2055/2020| complete genome
MT325572	n_gene_sequence	100	0	MT325572 |Severe acute respiratory syndrome coronavirus 2 isolate SARS-CoV-2/human/USA/GA_2118/2020| complete genome
MT325573	n_gene_sequence	100	0	MT325573 |Severe acute respiratory syndrome coronavirus 2 isolate SARS-CoV-2/human/USA/GA_2120/2020| complete genome
MT325574	n_gene_sequence	100	0	MT325574 |Severe acute respiratory syndrome coronavirus 2 isolate SARS-CoV-2/human/USA/GA_2185/2020| complete genome
MT325576	n_gene_sequence	100	0	MT325576 |Severe acute respiratory syndrome coronavirus 2 isolate SARS-CoV-2/human/USA/IA_6394/2020| complete genome
MT325577	n_gene_sequence	100	0	MT325577 |Severe acute respiratory syndrome coronavirus 2 isolate SARS-CoV-2/human/USA/IL_0087/2020| complete genome
MT325578	n_gene_sequence	100	0	MT325578 |Severe acute respiratory syndrome coronavirus 2 isolate SARS-CoV-2/human/USA/IL_0089/2020| complete genome
MT325579	n_gene_sequence	100	0	MT325579 |Severe acute respiratory syndrome coronavirus 2 isolate SARS-CoV-2/human/USA/IN_2001/2020| complete genome
MT325580	n_gene_sequence	100	0	MT325580 |Severe acute respiratory syndrome coronavirus 2 isolate SARS-CoV-2/human/USA/KS_4126/2020| complete genome
MT325581	n_gene_sequence	100	0	MT325581 |Severe acute respiratory syndrome coronavirus 2 isolate SARS-CoV-2/human/USA/LA_0842/2020| complete genome
MT325582	n_gene_sequence	100	0	MT325582 |Severe acute respiratory syndrome coronavirus 2 isolate SARS-CoV-2/human/USA/MA_0020/2020| complete genome
MT325583	n_gene_sequence	100	0	MT325583 |Severe acute respiratory syndrome coronavirus 2 isolate SARS-CoV-2/human/USA/MA_3672/2020| complete genome
MT325584	n_gene_sequence	100	0	MT325584 |Severe acute respiratory syndrome coronavirus 2 isolate SARS-CoV-2/human/USA/MA_3699/2020| complete genome
MT325585	n_gene_sequence	100	0	MT325585 |Severe acute respiratory syndrome coronavirus 2 isolate SARS-CoV-2/human/USA/MA_3878/2020| complete genome
MT325586	n_gene_sequence	100	0	MT325586 |Severe acute respiratory syndrome coronavirus 2 isolate SARS-CoV-2/human/USA/MA_4811/2020| complete genome
MT325587	n_gene_sequence	100	0	MT325587 |Severe acute respiratory syndrome coronavirus 2 isolate SARS-CoV-2/human/USA/MD_0026/2020| complete genome
MT325588	n_gene_sequence	100	0	MT325588 |Severe acute respiratory syndrome coronavirus 2 isolate SARS-CoV-2/human/USA/MO_4470/2020| complete genome
MT325589	n_gene_sequence	100	0	MT325589 |Severe acute respiratory syndrome coronavirus 2 isolate SARS-CoV-2/human/USA/NC_0024/2020| complete genome
MT325590	n_gene_sequence	100	0	MT325590 |Severe acute respiratory syndrome coronavirus 2 isolate SARS-CoV-2/human/USA/NC_0031/2020| complete genome
MT325591	n_gene_sequence	100	0	MT325591 |Severe acute respiratory syndrome coronavirus 2 isolate SARS-CoV-2/human/USA/NC_6999/2020| complete genome
MT325592	n_gene_sequence	100	0	MT325592 |Severe acute respiratory syndrome coronavirus 2 isolate SARS-CoV-2/human/USA/NE_6605/2020| complete genome
MT325593	n_gene_sequence	100	0	MT325593 |Severe acute respiratory syndrome coronavirus 2 isolate SARS-CoV-2/human/USA/NE_7025/2020| complete genome
MT325594	n_gene_sequence	100	0	MT325594 |Severe acute respiratory syndrome coronavirus 2 isolate SARS-CoV-2/human/USA/NH_0029/2020| complete genome
MT325595	n_gene_sequence	100	0	MT325595 |Severe acute respiratory syndrome coronavirus 2 isolate SARS-CoV-2/human/USA/NH_0033/2020| complete genome
MT325596	n_gene_sequence	100	0	MT325596 |Severe acute respiratory syndrome coronavirus 2 isolate SARS-CoV-2/human/USA/NJ_3592/2020| complete genome
MT325597	n_gene_sequence	100	0	MT325597 |Severe acute respiratory syndrome coronavirus 2 isolate SARS-CoV-2/human/USA/NV_0052/2020| complete genome
MT325598	n_gene_sequence	100	0	MT325598 |Severe acute respiratory syndrome coronavirus 2 isolate SARS-CoV-2/human/USA/OH_0023/2020| complete genome
MT325599	n_gene_sequence	100	0	MT325599 |Severe acute respiratory syndrome coronavirus 2 isolate SARS-CoV-2/human/USA/PA_1802/2020| complete genome
MT325600	n_gene_sequence	100	0	MT325600 |Severe acute respiratory syndrome coronavirus 2 isolate SARS-CoV-2/human/USA/PA_1881/2020| complete genome
MT325601	n_gene_sequence	100	0	MT325601 |Severe acute respiratory syndrome coronavirus 2 isolate SARS-CoV-2/human/USA/PA_2317/2020| complete genome
MT325602	n_gene_sequence	100	0	MT325602 |Severe acute respiratory syndrome coronavirus 2 isolate SARS-CoV-2/human/USA/PA_2937/2020| complete genome
MT325603	n_gene_sequence	100	0	MT325603 |Severe acute respiratory syndrome coronavirus 2 isolate SARS-CoV-2/human/USA/PA_4395/2020| complete genome
MT325604	n_gene_sequence	100	0	MT325604 |Severe acute respiratory syndrome coronavirus 2 isolate SARS-CoV-2/human/USA/PA_4405/2020| complete genome
MT325605	n_gene_sequence	100	0	MT325605 |Severe acute respiratory syndrome coronavirus 2 isolate SARS-CoV-2/human/USA/RI_0702/2020| complete genome
MT325606	n_gene_sequence	100	0	MT325606 |Severe acute respiratory syndrome coronavirus 2 isolate SARS-CoV-2/human/USA/SC_3569/2020| complete genome
MT325607	n_gene_sequence	100	0	MT325607 |Severe acute respiratory syndrome coronavirus 2 isolate SARS-CoV-2/human/USA/SC_3575/2020| complete genome
MT325608	n_gene_sequence	100	0	MT325608 |Severe acute respiratory syndrome coronavirus 2 isolate SARS-CoV-2/human/USA/SC_6370/2020| complete genome
MT325609	n_gene_sequence	100	0	MT325609 |Severe acute respiratory syndrome coronavirus 2 isolate SARS-CoV-2/human/USA/UT_8199/2020| complete genome
MT325610	n_gene_sequence	100	0	MT325610 |Severe acute respiratory syndrome coronavirus 2 isolate SARS-CoV-2/human/USA/UT_8906/2020| complete genome
MT325611	n_gene_sequence	100	0	MT325611 |Severe acute respiratory syndrome coronavirus 2 isolate SARS-CoV-2/human/USA/VA_6352/2020| complete genome
MT325612	n_gene_sequence	100	0	MT325612 |Severe acute respiratory syndrome coronavirus 2 isolate SARS-CoV-2/human/USA/VA_6377/2020| complete genome
MT325613	n_gene_sequence	100	0	MT325613 |Severe acute respiratory syndrome coronavirus 2 isolate SARS-CoV-2/human/USA/VA_6382/2020| complete genome
MT325614	n_gene_sequence	100	0	MT325614 |Severe acute respiratory syndrome coronavirus 2 isolate SARS-CoV-2/human/USA/VA_6389/2020| complete genome
MT325615	n_gene_sequence	100	0	MT325615 |Severe acute respiratory syndrome coronavirus 2 isolate SARS-CoV-2/human/USA/IA_6391/2020| complete genome
MT325616	n_gene_sequence	100	0	MT325616 |Severe acute respiratory syndrome coronavirus 2 isolate SARS-CoV-2/human/USA/MA_3623/2020| complete genome
MT325617	n_gene_sequence	100	0	MT325617 |Severe acute respiratory syndrome coronavirus 2 isolate SARS-CoV-2/human/USA/IA_6396/2020| complete genome
MT325618	n_gene_sequence	100	0	MT325618 |Severe acute respiratory syndrome coronavirus 2 isolate SARS-CoV-2/human/USA/IA_6395/2020| complete genome
MT325619	n_gene_sequence	100	0	MT325619 |Severe acute respiratory syndrome coronavirus 2 isolate SARS-CoV-2/human/USA/IA_6401/2020| complete genome
MT325620	n_gene_sequence	100	0	MT325620 |Severe acute respiratory syndrome coronavirus 2 isolate SARS-CoV-2/human/USA/IA_6399/2020| complete genome
MT325621	n_gene_sequence	100	0	MT325621 |Severe acute respiratory syndrome coronavirus 2 isolate SARS-CoV-2/human/USA/IA_6390/2020| complete genome
MT325622	n_gene_sequence	100	0	MT325622 |Severe acute respiratory syndrome coronavirus 2 isolate SARS-CoV-2/human/USA/NJ_3201/2020| complete genome
MT325623	n_gene_sequence	100	0	MT325623 |Severe acute respiratory syndrome coronavirus 2 isolate SARS-CoV-2/human/USA/SC_3520/2020| complete genome
MT325624	n_gene_sequence	100	0	MT325624 |Severe acute respiratory syndrome coronavirus 2 isolate SARS-CoV-2/human/USA/SC_3570/2020| complete genome
MT325625	n_gene_sequence	100	0	MT325625 |Severe acute respiratory syndrome coronavirus 2 isolate SARS-CoV-2/human/USA/SC_3571/2020| complete genome
MT325626	n_gene_sequence	100	0	MT325626 |Severe acute respiratory syndrome coronavirus 2 isolate SARS-CoV-2/human/USA/SC_3572/2020| complete genome
MT325627	n_gene_sequence	100	0	MT325627 |Severe acute respiratory syndrome coronavirus 2 isolate SARS-CoV-2/human/USA/NY_1922/2020| complete genome
MT325628	n_gene_sequence	100	0	MT325628 |Severe acute respiratory syndrome coronavirus 2 isolate SARS-CoV-2/human/USA/VA_6171/2020| complete genome
MT325629	n_gene_sequence	100	0	MT325629 |Severe acute respiratory syndrome coronavirus 2 isolate SARS-CoV-2/human/USA/MA_8932/2020| complete genome
MT325630	n_gene_sequence	100	0	MT325630 |Severe acute respiratory syndrome coronavirus 2 isolate SARS-CoV-2/human/USA/MA_8933/2020| complete genome
MT325631	n_gene_sequence	100	0	MT325631 |Severe acute respiratory syndrome coronavirus 2 isolate SARS-CoV-2/human/USA/MA_9703/2020| complete genome
MT325632	n_gene_sequence	100	0	MT325632 |Severe acute respiratory syndrome coronavirus 2 isolate SARS-CoV-2/human/USA/MA_9704/2020| complete genome
MT325633	n_gene_sequence	100	0	MT325633 |Severe acute respiratory syndrome coronavirus 2 isolate SARS-CoV-2/human/USA/MA_9889/2020| complete genome
MT325634	n_gene_sequence	100	0	MT325634 |Severe acute respiratory syndrome coronavirus 2 isolate SARS-CoV-2/human/USA/MA_1355/2020| complete genome
MT325635	n_gene_sequence	100	0	MT325635 |Severe acute respiratory syndrome coronavirus 2 isolate SARS-CoV-2/human/USA/MA_2652/2020| complete genome
MT325636	n_gene_sequence	100	0	MT325636 |Severe acute respiratory syndrome coronavirus 2 isolate SARS-CoV-2/human/USA/MA_3614/2020| complete genome
MT325637	n_gene_sequence	100	0	MT325637 |Severe acute respiratory syndrome coronavirus 2 isolate SARS-CoV-2/human/USA/MA_3616/2020| complete genome
MT325638	n_gene_sequence	100	0	MT325638 |Severe acute respiratory syndrome coronavirus 2 isolate SARS-CoV-2/human/USA/MA_3626/2020| complete genome
MT325639	n_gene_sequence	100	0	MT325639 |Severe acute respiratory syndrome coronavirus 2 isolate SARS-CoV-2/human/USA/MA_3642/2020| complete genome
MT325640	n_gene_sequence	100	0	MT325640 |Severe acute respiratory syndrome coronavirus 2 isolate SARS-CoV-2/human/USA/MA_3653/2020| complete genome
MT326023	n_gene_sequence	100	0	MT326023 |Severe acute respiratory syndrome coronavirus 2 isolate SARS-CoV-2/human/USA/WA-UW-2006/2020| complete genome
MT326024	n_gene_sequence	100	0	MT326024 |Severe acute respiratory syndrome coronavirus 2 isolate SARS-CoV-2/human/USA/WA-UW-1994/2020| complete genome
MT326027	n_gene_sequence	100	0	MT326027 |Severe acute respiratory syndrome coronavirus 2 isolate SARS-CoV-2/human/USA/WA-UW-1977/2020| complete genome
MT326028	n_gene_sequence	100	0	MT326028 |Severe acute respiratory syndrome coronavirus 2 isolate SARS-CoV-2/human/USA/WA-UW-1986/2020| complete genome
MT326029	n_gene_sequence	100	0	MT326029 |Severe acute respiratory syndrome coronavirus 2 isolate SARS-CoV-2/human/USA/WA-UW-2016/2020| complete genome
MT326030	n_gene_sequence	100	0	MT326030 |Severe acute respiratory syndrome coronavirus 2 isolate SARS-CoV-2/human/USA/WA-UW-2009/2020| complete genome
MT326035	n_gene_sequence	100	0	MT326035 |Severe acute respiratory syndrome coronavirus 2 isolate SARS-CoV-2/human/USA/WA-UW-1868/2020| complete genome
MT326036	n_gene_sequence	100	0	MT326036 |Severe acute respiratory syndrome coronavirus 2 isolate SARS-CoV-2/human/USA/WA-UW-1864/2020| complete genome
MT326039	n_gene_sequence	100	0	MT326039 |Severe acute respiratory syndrome coronavirus 2 isolate SARS-CoV-2/human/USA/WA-UW-1863/2020| complete genome
MT326040	n_gene_sequence	100	0	MT326040 |Severe acute respiratory syndrome coronavirus 2 isolate SARS-CoV-2/human/USA/OR-UW-1851/2020| complete genome
MT326041	n_gene_sequence	100	0	MT326041 |Severe acute respiratory syndrome coronavirus 2 isolate SARS-CoV-2/human/USA/OR-UW-1849/2020| complete genome
MT326042	n_gene_sequence	100	0	MT326042 |Severe acute respiratory syndrome coronavirus 2 isolate SARS-CoV-2/human/USA/WA-UW-1843/2020| complete genome
MT326046	n_gene_sequence	100	0	MT326046 |Severe acute respiratory syndrome coronavirus 2 isolate SARS-CoV-2/human/USA/WA-UW-1854/2020| complete genome
MT326048	n_gene_sequence	100	0	MT326048 |Severe acute respiratory syndrome coronavirus 2 isolate SARS-CoV-2/human/USA/WA-UW-1870/2020| complete genome
MT326049	n_gene_sequence	100	0	MT326049 |Severe acute respiratory syndrome coronavirus 2 isolate SARS-CoV-2/human/USA/WA-UW-1872/2020| complete genome
MT326051	n_gene_sequence	100	0	MT326051 |Severe acute respiratory syndrome coronavirus 2 isolate SARS-CoV-2/human/USA/WA-UW-1919/2020| complete genome
MT326052	n_gene_sequence	100	0	MT326052 |Severe acute respiratory syndrome coronavirus 2 isolate SARS-CoV-2/human/USA/WA-UW-1913/2020| complete genome
MT326053	n_gene_sequence	100	0	MT326053 |Severe acute respiratory syndrome coronavirus 2 isolate SARS-CoV-2/human/USA/WA-UW-1920/2020| complete genome
MT326054	n_gene_sequence	100	0	MT326054 |Severe acute respiratory syndrome coronavirus 2 isolate SARS-CoV-2/human/USA/WA-UW-1904/2020| complete genome
MT326055	n_gene_sequence	100	0	MT326055 |Severe acute respiratory syndrome coronavirus 2 isolate SARS-CoV-2/human/USA/WA-UW-1879/2020| complete genome
MT326056	n_gene_sequence	100	0	MT326056 |Severe acute respiratory syndrome coronavirus 2 isolate SARS-CoV-2/human/USA/WA-UW-1878/2020| complete genome
MT326058	n_gene_sequence	100	0	MT326058 |Severe acute respiratory syndrome coronavirus 2 isolate SARS-CoV-2/human/USA/WA-UW-1930/2020| complete genome
MT326061	n_gene_sequence	100	0	MT326061 |Severe acute respiratory syndrome coronavirus 2 isolate SARS-CoV-2/human/USA/OR-UW-1885/2020| complete genome
MT326063	n_gene_sequence	100	0	MT326063 |Severe acute respiratory syndrome coronavirus 2 isolate SARS-CoV-2/human/USA/WA-UW-1881/2020| complete genome
MT326065	n_gene_sequence	100	0	MT326065 |Severe acute respiratory syndrome coronavirus 2 isolate SARS-CoV-2/human/USA/WA-UW-1880/2020| complete genome
MT326066	n_gene_sequence	100	0	MT326066 |Severe acute respiratory syndrome coronavirus 2 isolate SARS-CoV-2/human/USA/WA-UW-1955/2020| complete genome
MT326067	n_gene_sequence	100	0	MT326067 |Severe acute respiratory syndrome coronavirus 2 isolate SARS-CoV-2/human/USA/WA-UW-1956/2020| complete genome
MT326068	n_gene_sequence	100	0	MT326068 |Severe acute respiratory syndrome coronavirus 2 isolate SARS-CoV-2/human/USA/WA-UW-1921/2020| complete genome
MT326069	n_gene_sequence	100	0	MT326069 |Severe acute respiratory syndrome coronavirus 2 isolate SARS-CoV-2/human/USA/WA-UW-1890/2020| complete genome
MT326070	n_gene_sequence	100	0	MT326070 |Severe acute respiratory syndrome coronavirus 2 isolate SARS-CoV-2/human/USA/WA-UW-1928/2020| complete genome
MT326071	n_gene_sequence	100	0	MT326071 |Severe acute respiratory syndrome coronavirus 2 isolate SARS-CoV-2/human/USA/ID-UW-1938/2020| complete genome
MT326074	n_gene_sequence	100	0	MT326074 |Severe acute respiratory syndrome coronavirus 2 isolate SARS-CoV-2/human/USA/ID-UW-1925/2020| complete genome
MT326075	n_gene_sequence	100	0	MT326075 |Severe acute respiratory syndrome coronavirus 2 isolate SARS-CoV-2/human/USA/ID-UW-1934/2020| complete genome
MT326076	n_gene_sequence	100	0	MT326076 |Severe acute respiratory syndrome coronavirus 2 isolate SARS-CoV-2/human/USA/WA-UW-1944/2020| complete genome
MT326078	n_gene_sequence	100	0	MT326078 |Severe acute respiratory syndrome coronavirus 2 isolate SARS-CoV-2/human/USA/WA-UW-1954/2020| complete genome
MT326081	n_gene_sequence	100	0	MT326081 |Severe acute respiratory syndrome coronavirus 2 isolate SARS-CoV-2/human/USA/WA-UW-1984/2020| complete genome
MT326082	n_gene_sequence	100	0	MT326082 |Severe acute respiratory syndrome coronavirus 2 isolate SARS-CoV-2/human/USA/WA-UW-1865/2020| complete genome
MT326083	n_gene_sequence	100	0	MT326083 |Severe acute respiratory syndrome coronavirus 2 isolate SARS-CoV-2/human/USA/WA-UW-1907/2020| complete genome
MT326084	n_gene_sequence	100	0	MT326084 |Severe acute respiratory syndrome coronavirus 2 isolate SARS-CoV-2/human/USA/WA-UW-1917/2020| complete genome
MT326085	n_gene_sequence	100	0	MT326085 |Severe acute respiratory syndrome coronavirus 2 isolate SARS-CoV-2/human/USA/UNKNOWN-UW-1791/2020| complete genome
MT326086	n_gene_sequence	100	0	MT326086 |Severe acute respiratory syndrome coronavirus 2 isolate SARS-CoV-2/human/USA/WA-UW-1785/2020| complete genome
MT326087	n_gene_sequence	100	0	MT326087 |Severe acute respiratory syndrome coronavirus 2 isolate SARS-CoV-2/human/USA/WA-UW-1801/2020| complete genome
MT326088	n_gene_sequence	100	0	MT326088 |Severe acute respiratory syndrome coronavirus 2 isolate SARS-CoV-2/human/USA/WA-UW-1840/2020| complete genome
MT326089	n_gene_sequence	100	0	MT326089 |Severe acute respiratory syndrome coronavirus 2 isolate SARS-CoV-2/human/USA/WA-UW-1792/2020| complete genome
MT326090	n_gene_sequence	100	0	MT326090 |Severe acute respiratory syndrome coronavirus 2 isolate SARS-CoV-2/human/USA/WA-UW-1796/2020| complete genome
MT326091	n_gene_sequence	100	0	MT326091 |Severe acute respiratory syndrome coronavirus 2 isolate SARS-CoV-2/human/USA/UNKNOWN-UW-1832/2020| complete genome
MT326092	n_gene_sequence	100	0	MT326092 |Severe acute respiratory syndrome coronavirus 2 isolate SARS-CoV-2/human/USA/WA-UW-1774/2020| complete genome
MT326093	n_gene_sequence	100	0	MT326093 |Severe acute respiratory syndrome coronavirus 2 isolate SARS-CoV-2/human/USA/WA-UW-1775/2020| complete genome
MT326094	n_gene_sequence	100	0	MT326094 |Severe acute respiratory syndrome coronavirus 2 isolate SARS-CoV-2/human/USA/WA-UW-1778/2020| complete genome
MT326095	n_gene_sequence	100	0	MT326095 |Severe acute respiratory syndrome coronavirus 2 isolate SARS-CoV-2/human/USA/WA-UW-1797/2020| complete genome
MT326096	n_gene_sequence	100	0	MT326096 |Severe acute respiratory syndrome coronavirus 2 isolate SARS-CoV-2/human/USA/WA-UW-1779/2020| complete genome
MT326097	n_gene_sequence	100	0	MT326097 |Severe acute respiratory syndrome coronavirus 2 isolate SARS-CoV-2/human/USA/WA-UW-1784/2020| complete genome
MT326099	n_gene_sequence	100	0	MT326099 |Severe acute respiratory syndrome coronavirus 2 isolate SARS-CoV-2/human/USA/WA-UW-1799/2020| complete genome
MT326100	n_gene_sequence	100	0	MT326100 |Severe acute respiratory syndrome coronavirus 2 isolate SARS-CoV-2/human/USA/WA-UW-1805/2020| complete genome
MT326103	n_gene_sequence	100	0	MT326103 |Severe acute respiratory syndrome coronavirus 2 isolate SARS-CoV-2/human/USA/UNKNOWN-UW-1817/2020| complete genome
MT326104	n_gene_sequence	100	0	MT326104 |Severe acute respiratory syndrome coronavirus 2 isolate SARS-CoV-2/human/USA/UNKNOWN-UW-1816/2020| complete genome
MT326105	n_gene_sequence	100	0	MT326105 |Severe acute respiratory syndrome coronavirus 2 isolate SARS-CoV-2/human/USA/WA-UW-1828/2020| complete genome
MT326106	n_gene_sequence	100	0	MT326106 |Severe acute respiratory syndrome coronavirus 2 isolate SARS-CoV-2/human/USA/WA-UW-1831/2020| complete genome
MT326111	n_gene_sequence	100	0	MT326111 |Severe acute respiratory syndrome coronavirus 2 isolate SARS-CoV-2/human/USA/WA-UW-1822/2020| complete genome
MT326112	n_gene_sequence	100	0	MT326112 |Severe acute respiratory syndrome coronavirus 2 isolate SARS-CoV-2/human/USA/WA-UW-1644/2020| complete genome
MT326113	n_gene_sequence	100	0	MT326113 |Severe acute respiratory syndrome coronavirus 2 isolate SARS-CoV-2/human/USA/WA-UW-1646/2020| complete genome
MT326116	n_gene_sequence	100	0	MT326116 |Severe acute respiratory syndrome coronavirus 2 isolate SARS-CoV-2/human/USA/WA-UW-1683/2020| complete genome
MT326117	n_gene_sequence	100	0	MT326117 |Severe acute respiratory syndrome coronavirus 2 isolate SARS-CoV-2/human/USA/WA-UW-1688/2020| complete genome
MT326118	n_gene_sequence	100	0	MT326118 |Severe acute respiratory syndrome coronavirus 2 isolate SARS-CoV-2/human/USA/WA-UW-1728/2020| complete genome
MT326119	n_gene_sequence	100	0	MT326119 |Severe acute respiratory syndrome coronavirus 2 isolate SARS-CoV-2/human/USA/WA-UW-1661/2020| complete genome
MT326120	n_gene_sequence	100	0	MT326120 |Severe acute respiratory syndrome coronavirus 2 isolate SARS-CoV-2/human/USA/WA-UW-1726/2020| complete genome
MT326121	n_gene_sequence	100	0	MT326121 |Severe acute respiratory syndrome coronavirus 2 isolate SARS-CoV-2/human/USA/WA-UW-1666/2020| complete genome
MT326123	n_gene_sequence	100	0	MT326123 |Severe acute respiratory syndrome coronavirus 2 isolate SARS-CoV-2/human/USA/WA-UW-1656/2020| complete genome
MT326124	n_gene_sequence	100	0	MT326124 |Severe acute respiratory syndrome coronavirus 2 isolate SARS-CoV-2/human/USA/WA-UW-1672/2020| complete genome
MT326125	n_gene_sequence	100	0	MT326125 |Severe acute respiratory syndrome coronavirus 2 isolate SARS-CoV-2/human/USA/WA-UW-1723/2020| complete genome
MT326127	n_gene_sequence	100	0	MT326127 |Severe acute respiratory syndrome coronavirus 2 isolate SARS-CoV-2/human/USA/WA-UW-1651/2020| complete genome
MT326128	n_gene_sequence	100	0	MT326128 |Severe acute respiratory syndrome coronavirus 2 isolate SARS-CoV-2/human/USA/WA-UW-1652/2020| complete genome
MT326129	n_gene_sequence	100	0	MT326129 |Severe acute respiratory syndrome coronavirus 2 isolate SARS-CoV-2/human/USA/WA-UW-1698/2020| complete genome
MT326130	n_gene_sequence	100	0	MT326130 |Severe acute respiratory syndrome coronavirus 2 isolate SARS-CoV-2/human/USA/WA-UW-1697/2020| complete genome
MT326132	n_gene_sequence	100	0	MT326132 |Severe acute respiratory syndrome coronavirus 2 isolate SARS-CoV-2/human/USA/WA-UW-1716/2020| complete genome
MT326133	n_gene_sequence	100	0	MT326133 |Severe acute respiratory syndrome coronavirus 2 isolate SARS-CoV-2/human/USA/WA-UW-1712/2020| complete genome
MT326134	n_gene_sequence	100	0	MT326134 |Severe acute respiratory syndrome coronavirus 2 isolate SARS-CoV-2/human/USA/WA-UW-1765/2020| complete genome
MT326135	n_gene_sequence	100	0	MT326135 |Severe acute respiratory syndrome coronavirus 2 isolate SARS-CoV-2/human/USA/WA-UW-1718/2020| complete genome
MT326136	n_gene_sequence	100	0	MT326136 |Severe acute respiratory syndrome coronavirus 2 isolate SARS-CoV-2/human/USA/WA-UW-1689/2020| complete genome
MT326137	n_gene_sequence	100	0	MT326137 |Severe acute respiratory syndrome coronavirus 2 isolate SARS-CoV-2/human/USA/WA-UW-1715/2020| complete genome
MT326138	n_gene_sequence	100	0	MT326138 |Severe acute respiratory syndrome coronavirus 2 isolate SARS-CoV-2/human/USA/WA-UW-1670/2020| complete genome
MT326140	n_gene_sequence	100	0	MT326140 |Severe acute respiratory syndrome coronavirus 2 isolate SARS-CoV-2/human/USA/WA-UW-1680/2020| complete genome
MT326148	n_gene_sequence	100	0	MT326148 |Severe acute respiratory syndrome coronavirus 2 isolate SARS-CoV-2/human/USA/WA-UW-1744/2020| complete genome
MT326149	n_gene_sequence	100	0	MT326149 |Severe acute respiratory syndrome coronavirus 2 isolate SARS-CoV-2/human/USA/WA-UW-1745/2020| complete genome
MT326150	n_gene_sequence	100	0	MT326150 |Severe acute respiratory syndrome coronavirus 2 isolate SARS-CoV-2/human/USA/WA-UW-1707/2020| complete genome
MT326151	n_gene_sequence	100	0	MT326151 |Severe acute respiratory syndrome coronavirus 2 isolate SARS-CoV-2/human/USA/WA-UW-1705/2020| complete genome
MT326152	n_gene_sequence	100	0	MT326152 |Severe acute respiratory syndrome coronavirus 2 isolate SARS-CoV-2/human/USA/WA-UW-1706/2020| complete genome
MT326153	n_gene_sequence	100	0	MT326153 |Severe acute respiratory syndrome coronavirus 2 isolate SARS-CoV-2/human/USA/WA-UW-1702/2020| complete genome
MT326154	n_gene_sequence	100	0	MT326154 |Severe acute respiratory syndrome coronavirus 2 isolate SARS-CoV-2/human/USA/WA-UW-1724/2020| complete genome
MT326158	n_gene_sequence	100	0	MT326158 |Severe acute respiratory syndrome coronavirus 2 isolate SARS-CoV-2/human/USA/WA-UW-1772/2020| complete genome
MT326159	n_gene_sequence	100	0	MT326159 |Severe acute respiratory syndrome coronavirus 2 isolate SARS-CoV-2/human/USA/WA-UW-1722/2020| complete genome
MT326160	n_gene_sequence	100	0	MT326160 |Severe acute respiratory syndrome coronavirus 2 isolate SARS-CoV-2/human/USA/WA-UW-1733/2020| complete genome
MT326161	n_gene_sequence	100	0	MT326161 |Severe acute respiratory syndrome coronavirus 2 isolate SARS-CoV-2/human/USA/WA-UW-1732/2020| complete genome
MT326162	n_gene_sequence	100	0	MT326162 |Severe acute respiratory syndrome coronavirus 2 isolate SARS-CoV-2/human/USA/WA-UW-1739/2020| complete genome
MT326164	n_gene_sequence	100	0	MT326164 |Severe acute respiratory syndrome coronavirus 2 isolate SARS-CoV-2/human/USA/WA-UW-1750/2020| complete genome
MT326166	n_gene_sequence	100	0	MT326166 |Severe acute respiratory syndrome coronavirus 2 isolate SARS-CoV-2/human/USA/WA-UW-1735/2020| complete genome
MT326167	n_gene_sequence	100	0	MT326167 |Severe acute respiratory syndrome coronavirus 2 isolate SARS-CoV-2/human/USA/WA-UW-1753/2020| complete genome
MT326169	n_gene_sequence	100	0	MT326169 |Severe acute respiratory syndrome coronavirus 2 isolate SARS-CoV-2/human/USA/WA-UW-1770/2020| complete genome
MT326173	n_gene_sequence	100	0	MT326173 |Severe acute respiratory syndrome coronavirus 2 isolate SARS-CoV-2/human/USA/UNKNOWN-UW-1773/2020| complete genome
MT326178	n_gene_sequence	100	0	MT326178 |Severe acute respiratory syndrome coronavirus 2 isolate SARS-CoV-2/human/USA/WA-UW-1595/2020| complete genome
MT326180	n_gene_sequence	100	0	MT326180 |Severe acute respiratory syndrome coronavirus 2 isolate SARS-CoV-2/human/USA/WA-UW-1575/2020| complete genome
MT326181	n_gene_sequence	100	0	MT326181 |Severe acute respiratory syndrome coronavirus 2 isolate SARS-CoV-2/human/USA/IL-UW-1311/2020| complete genome
MT326184	n_gene_sequence	100	0	MT326184 |Severe acute respiratory syndrome coronavirus 2 isolate SARS-CoV-2/human/USA/WA-UW-1472/2020| complete genome
MT326185	n_gene_sequence	100	0	MT326185 |Severe acute respiratory syndrome coronavirus 2 isolate SARS-CoV-2/human/USA/WA-UW-1342/2020| complete genome
MT326187	n_gene_sequence	100	0	MT326187 |Severe acute respiratory syndrome coronavirus 2 isolate SARS-CoV-2/human/USA/WA-UW-1294/2020| complete genome
MT326190	n_gene_sequence	100	0	MT326190 |Severe acute respiratory syndrome coronavirus 2 isolate SARS-CoV-2/human/USA/WA-UW-1436/2020| complete genome
MT326191	n_gene_sequence	100	0	MT326191 |Severe acute respiratory syndrome coronavirus 2 isolate SARS-CoV-2/human/USA/WA-UW-1422/2020| complete genome
MT327745	n_gene_sequence	100	0	MT327745 |Severe acute respiratory syndrome coronavirus 2 isolate SARS-CoV-2/human/TUR/ERAGEM-001/2020| complete genome
MT328032	n_gene_sequence	100	0	MT328032 |Severe acute respiratory syndrome coronavirus 2 isolate SARS-CoV-2/human/GRC/10/2020| complete genome
MT328033	n_gene_sequence	100	0	MT328033 |Severe acute respiratory syndrome coronavirus 2 isolate SARS-CoV-2/human/GRC/12/2020| complete genome
MT328034	n_gene_sequence	100	0	MT328034 |Severe acute respiratory syndrome coronavirus 2 isolate SARS-CoV-2/human/GRC/16/2020| complete genome
MT328035	n_gene_sequence	100	0	MT328035 |Severe acute respiratory syndrome coronavirus 2 isolate SARS-CoV-2/human/GRC/13/2020| complete genome
MT334523	n_gene_sequence	100	0	MT334523 |Severe acute respiratory syndrome coronavirus 2 isolate SARS-CoV-2/human/USA/UT-00003/2020| complete genome
MT334526	n_gene_sequence	100	0	MT334526 |Severe acute respiratory syndrome coronavirus 2 isolate SARS-CoV-2/human/USA/UT-00006/2020| complete genome
MT334529	n_gene_sequence	100	0	MT334529 |Severe acute respiratory syndrome coronavirus 2 isolate SARS-CoV-2/human/USA/UT-00010/2020| complete genome
MT334531	n_gene_sequence	100	0	MT334531 |Severe acute respiratory syndrome coronavirus 2 isolate SARS-CoV-2/human/USA/UT-00012/2020| complete genome
MT334533	n_gene_sequence	100	0	MT334533 |Severe acute respiratory syndrome coronavirus 2 isolate SARS-CoV-2/human/USA/UT-00014/2020| complete genome
MT334534	n_gene_sequence	100	0	MT334534 |Severe acute respiratory syndrome coronavirus 2 isolate SARS-CoV-2/human/USA/UT-00015/2020| complete genome
MT334535	n_gene_sequence	100	0	MT334535 |Severe acute respiratory syndrome coronavirus 2 isolate SARS-CoV-2/human/USA/UT-00016/2020| complete genome
MT334536	n_gene_sequence	100	0	MT334536 |Severe acute respiratory syndrome coronavirus 2 isolate SARS-CoV-2/human/USA/UT-00017/2020| complete genome
MT334537	n_gene_sequence	100	0	MT334537 |Severe acute respiratory syndrome coronavirus 2 isolate SARS-CoV-2/human/USA/UT-00019/2020| complete genome
MT334538	n_gene_sequence	100	0	MT334538 |Severe acute respiratory syndrome coronavirus 2 isolate SARS-CoV-2/human/USA/UT-00020/2020| complete genome
MT334539	n_gene_sequence	100	0	MT334539 |Severe acute respiratory syndrome coronavirus 2 isolate SARS-CoV-2/human/USA/UT-00021/2020| complete genome
MT334540	n_gene_sequence	100	0	MT334540 |Severe acute respiratory syndrome coronavirus 2 isolate SARS-CoV-2/human/USA/UT-00022/2020| complete genome
MT334541	n_gene_sequence	100	0	MT334541 |Severe acute respiratory syndrome coronavirus 2 isolate SARS-CoV-2/human/USA/UT-00023/2020| complete genome
MT334542	n_gene_sequence	100	0	MT334542 |Severe acute respiratory syndrome coronavirus 2 isolate SARS-CoV-2/human/USA/UT-00025/2020| complete genome
MT334544	n_gene_sequence	100	0	MT334544 |Severe acute respiratory syndrome coronavirus 2 isolate SARS-CoV-2/human/USA/UT-00028/2020| complete genome
MT334546	n_gene_sequence	100	0	MT334546 |Severe acute respiratory syndrome coronavirus 2 isolate SARS-CoV-2/human/USA/UT-00032/2020| complete genome
MT334547	n_gene_sequence	100	0	MT334547 |Severe acute respiratory syndrome coronavirus 2 isolate SARS-CoV-2/human/USA/UT-00033/2020| complete genome
MT334557	n_gene_sequence	100	0	MT334557 |Severe acute respiratory syndrome coronavirus 2 isolate SARS-CoV-2/human/USA/UT-00290/2020| complete genome
MT334561	n_gene_sequence	100	0	MT334561 |Severe acute respiratory syndrome coronavirus 2 isolate SARS-CoV-2/human/USA/UT-00301/2020| complete genome
MT339039	n_gene_sequence	100	0	MT339039 |Severe acute respiratory syndrome coronavirus 2 isolate SARS-CoV-2/human/USA/AZ-ASU2922/2020| complete genome
MT339040	n_gene_sequence	100	0	MT339040 |Severe acute respiratory syndrome coronavirus 2 isolate SARS-CoV-2/human/USA/AZ-ASU2923/2020| complete genome
MT339041	n_gene_sequence	100	0	MT339041 |Severe acute respiratory syndrome coronavirus 2 isolate SARS-CoV-2/human/USA/AZ-ASU2936/2020| complete genome
MT339043	n_gene_sequence	100	0	MT339043 |Severe acute respiratory syndrome coronavirus 2 isolate SARS-CoV-2/human/USA/VA-DCLS-0014/2020| complete genome
MT344944	n_gene_sequence	100	0	MT344944 |Severe acute respiratory syndrome coronavirus 2 isolate SARS-CoV-2/human/USA/CT_9849/2020| complete genome
MT344945	n_gene_sequence	100	0	MT344945 |Severe acute respiratory syndrome coronavirus 2 isolate SARS-CoV-2/human/USA/GA_2070/2020| complete genome
MT344946	n_gene_sequence	100	0	MT344946 |Severe acute respiratory syndrome coronavirus 2 isolate SARS-CoV-2/human/USA/GA_2147/2020| complete genome
MT344947	n_gene_sequence	100	0	MT344947 |Severe acute respiratory syndrome coronavirus 2 isolate SARS-CoV-2/human/USA/GA_2275/2020| complete genome
MT344948	n_gene_sequence	100	0	MT344948 |Severe acute respiratory syndrome coronavirus 2 isolate SARS-CoV-2/human/USA/HI_4970/2020| complete genome
MT344949	n_gene_sequence	100	0	MT344949 |Severe acute respiratory syndrome coronavirus 2 isolate SARS-CoV-2/human/USA/HI_7881/2020| complete genome
MT344950	n_gene_sequence	100	0	MT344950 |Severe acute respiratory syndrome coronavirus 2 isolate SARS-CoV-2/human/USA/IN_72003/2020| complete genome
MT344951	n_gene_sequence	100	0	MT344951 |Severe acute respiratory syndrome coronavirus 2 isolate SARS-CoV-2/human/USA/IN_82003/2020| complete genome
MT344952	n_gene_sequence	100	0	MT344952 |Severe acute respiratory syndrome coronavirus 2 isolate SARS-CoV-2/human/USA/IN_92003/2020| complete genome
MT344953	n_gene_sequence	100	0	MT344953 |Severe acute respiratory syndrome coronavirus 2 isolate SARS-CoV-2/human/USA/MD_0027/2020| complete genome
MT344954	n_gene_sequence	100	0	MT344954 |Severe acute respiratory syndrome coronavirus 2 isolate SARS-CoV-2/human/USA/MN_0100/2020| complete genome
MT344955	n_gene_sequence	100	0	MT344955 |Severe acute respiratory syndrome coronavirus 2 isolate SARS-CoV-2/human/USA/OH_0019/2020| complete genome
MT344956	n_gene_sequence	100	0	MT344956 |Severe acute respiratory syndrome coronavirus 2 isolate SARS-CoV-2/human/USA/OH_0020/2020| complete genome
MT344957	n_gene_sequence	100	0	MT344957 |Severe acute respiratory syndrome coronavirus 2 isolate SARS-CoV-2/human/USA/PA_2734/2020| complete genome
MT344958	n_gene_sequence	100	0	MT344958 |Severe acute respiratory syndrome coronavirus 2 isolate SARS-CoV-2/human/USA/PA_2735/2020| complete genome
MT344959	n_gene_sequence	100	0	MT344959 |Severe acute respiratory syndrome coronavirus 2 isolate SARS-CoV-2/human/USA/PA_2887/2020| complete genome
MT344960	n_gene_sequence	100	0	MT344960 |Severe acute respiratory syndrome coronavirus 2 isolate SARS-CoV-2/human/USA/RI_0882/2020| complete genome
MT344961	n_gene_sequence	100	0	MT344961 |Severe acute respiratory syndrome coronavirus 2 isolate SARS-CoV-2/human/USA/NV_0016/2020| complete genome
MT344962	n_gene_sequence	100	0	MT344962 |Severe acute respiratory syndrome coronavirus 2 isolate SARS-CoV-2/human/USA/MN_0101/2020| complete genome
MT344963	n_gene_sequence	100	0	MT344963 |Severe acute respiratory syndrome coronavirus 2 isolate SARS-CoV-2/human/USA/NC_0025/2020| complete genome
MT345798	n_gene_sequence	100	0	MT345798 |Severe acute respiratory syndrome coronavirus 2 isolate SARS-CoV-2/human/USA/WA-UW-2091/2020| complete genome
MT345799	n_gene_sequence	100	0	MT345799 |Severe acute respiratory syndrome coronavirus 2 isolate SARS-CoV-2/human/USA/WA-UW-2169/2020| complete genome
MT345801	n_gene_sequence	100	0	MT345801 |Severe acute respiratory syndrome coronavirus 2 isolate SARS-CoV-2/human/USA/WA-UW-2131/2020| complete genome
MT345802	n_gene_sequence	100	0	MT345802 |Severe acute respiratory syndrome coronavirus 2 isolate SARS-CoV-2/human/USA/UNKNOWN-UW-2069/2020| complete genome
MT345803	n_gene_sequence	100	0	MT345803 |Severe acute respiratory syndrome coronavirus 2 isolate SARS-CoV-2/human/USA/ID-UW-2127/2020| complete genome
MT345805	n_gene_sequence	100	0	MT345805 |Severe acute respiratory syndrome coronavirus 2 isolate SARS-CoV-2/human/USA/WA-UW-2078/2020| complete genome
MT345806	n_gene_sequence	100	0	MT345806 |Severe acute respiratory syndrome coronavirus 2 isolate SARS-CoV-2/human/USA/WA-UW-2087/2020| complete genome
MT345808	n_gene_sequence	100	0	MT345808 |Severe acute respiratory syndrome coronavirus 2 isolate SARS-CoV-2/human/USA/WA-UW-2132/2020| complete genome
MT345809	n_gene_sequence	100	0	MT345809 |Severe acute respiratory syndrome coronavirus 2 isolate SARS-CoV-2/human/USA/WA-UW-2119/2020| complete genome
MT345811	n_gene_sequence	100	0	MT345811 |Severe acute respiratory syndrome coronavirus 2 isolate SARS-CoV-2/human/USA/WA-UW-2108/2020| complete genome
MT345812	n_gene_sequence	100	0	MT345812 |Severe acute respiratory syndrome coronavirus 2 isolate SARS-CoV-2/human/USA/WA-UW-2094/2020| complete genome
MT345814	n_gene_sequence	100	0	MT345814 |Severe acute respiratory syndrome coronavirus 2 isolate SARS-CoV-2/human/USA/WA-UW-2104/2020| complete genome
MT345815	n_gene_sequence	100	0	MT345815 |Severe acute respiratory syndrome coronavirus 2 isolate SARS-CoV-2/human/USA/WA-UW-2137/2020| complete genome
MT345816	n_gene_sequence	100	0	MT345816 |Severe acute respiratory syndrome coronavirus 2 isolate SARS-CoV-2/human/USA/UNKNOWN-UW-2139/2020| complete genome
MT345817	n_gene_sequence	100	0	MT345817 |Severe acute respiratory syndrome coronavirus 2 isolate SARS-CoV-2/human/USA/ID-UW-2134/2020| complete genome
MT345819	n_gene_sequence	100	0	MT345819 |Severe acute respiratory syndrome coronavirus 2 isolate SARS-CoV-2/human/USA/WA-UW-2112/2020| complete genome
MT345821	n_gene_sequence	100	0	MT345821 |Severe acute respiratory syndrome coronavirus 2 isolate SARS-CoV-2/human/USA/WA-UW-2100/2020| complete genome
MT345822	n_gene_sequence	100	0	MT345822 |Severe acute respiratory syndrome coronavirus 2 isolate SARS-CoV-2/human/USA/WA-UW-2141/2020| complete genome
MT345823	n_gene_sequence	100	0	MT345823 |Severe acute respiratory syndrome coronavirus 2 isolate SARS-CoV-2/human/USA/WA-UW-2164/2020| complete genome
MT345824	n_gene_sequence	100	0	MT345824 |Severe acute respiratory syndrome coronavirus 2 isolate SARS-CoV-2/human/USA/WA-UW-2140/2020| complete genome
MT345825	n_gene_sequence	100	0	MT345825 |Severe acute respiratory syndrome coronavirus 2 isolate SARS-CoV-2/human/USA/WA-UW-2145/2020| complete genome
MT345826	n_gene_sequence	100	0	MT345826 |Severe acute respiratory syndrome coronavirus 2 isolate SARS-CoV-2/human/USA/WA-UW-2144/2020| complete genome
MT345827	n_gene_sequence	100	0	MT345827 |Severe acute respiratory syndrome coronavirus 2 isolate SARS-CoV-2/human/USA/WA-UW-2146/2020| complete genome
MT345828	n_gene_sequence	100	0	MT345828 |Severe acute respiratory syndrome coronavirus 2 isolate SARS-CoV-2/human/USA/ID-UW-2160/2020| complete genome
MT345829	n_gene_sequence	100	0	MT345829 |Severe acute respiratory syndrome coronavirus 2 isolate SARS-CoV-2/human/USA/WA-UW-2142/2020| complete genome
MT345830	n_gene_sequence	100	0	MT345830 |Severe acute respiratory syndrome coronavirus 2 isolate SARS-CoV-2/human/USA/WA-UW-2149/2020| complete genome
MT345832	n_gene_sequence	100	0	MT345832 |Severe acute respiratory syndrome coronavirus 2 isolate SARS-CoV-2/human/USA/WA-UW-2181/2020| complete genome
MT345833	n_gene_sequence	100	0	MT345833 |Severe acute respiratory syndrome coronavirus 2 isolate SARS-CoV-2/human/USA/WA-UW-2203/2020| complete genome
MT345834	n_gene_sequence	100	0	MT345834 |Severe acute respiratory syndrome coronavirus 2 isolate SARS-CoV-2/human/USA/WA-UW-2240/2020| complete genome
MT345835	n_gene_sequence	100	0	MT345835 |Severe acute respiratory syndrome coronavirus 2 isolate SARS-CoV-2/human/USA/WA-UW-2244/2020| complete genome
MT345836	n_gene_sequence	100	0	MT345836 |Severe acute respiratory syndrome coronavirus 2 isolate SARS-CoV-2/human/USA/WA-UW-2228/2020| complete genome
MT345838	n_gene_sequence	100	0	MT345838 |Severe acute respiratory syndrome coronavirus 2 isolate SARS-CoV-2/human/USA/WA-UW-2236/2020| complete genome
MT345840	n_gene_sequence	100	0	MT345840 |Severe acute respiratory syndrome coronavirus 2 isolate SARS-CoV-2/human/USA/WA-UW-2249/2020| complete genome
MT345841	n_gene_sequence	100	0	MT345841 |Severe acute respiratory syndrome coronavirus 2 isolate SARS-CoV-2/human/USA/WA-UW-2247/2020| complete genome
MT345842	n_gene_sequence	100	0	MT345842 |Severe acute respiratory syndrome coronavirus 2 isolate SARS-CoV-2/human/USA/WA-UW-2250/2020| complete genome
MT345843	n_gene_sequence	100	0	MT345843 |Severe acute respiratory syndrome coronavirus 2 isolate SARS-CoV-2/human/USA/WA-UW-2179/2020| complete genome
MT345844	n_gene_sequence	100	0	MT345844 |Severe acute respiratory syndrome coronavirus 2 isolate SARS-CoV-2/human/USA/WA-UW-2180/2020| complete genome
MT345846	n_gene_sequence	100	0	MT345846 |Severe acute respiratory syndrome coronavirus 2 isolate SARS-CoV-2/human/USA/WA-UW-2234/2020| complete genome
MT345847	n_gene_sequence	100	0	MT345847 |Severe acute respiratory syndrome coronavirus 2 isolate SARS-CoV-2/human/USA/WA-UW-2253/2020| complete genome
MT345848	n_gene_sequence	100	0	MT345848 |Severe acute respiratory syndrome coronavirus 2 isolate SARS-CoV-2/human/USA/WA-UW-2238/2020| complete genome
MT345849	n_gene_sequence	100	0	MT345849 |Severe acute respiratory syndrome coronavirus 2 isolate SARS-CoV-2/human/USA/WA-UW-2235/2020| complete genome
MT345850	n_gene_sequence	100	0	MT345850 |Severe acute respiratory syndrome coronavirus 2 isolate SARS-CoV-2/human/USA/WA-UW-2193/2020| complete genome
MT345851	n_gene_sequence	100	0	MT345851 |Severe acute respiratory syndrome coronavirus 2 isolate SARS-CoV-2/human/USA/WA-UW-2232/2020| complete genome
MT345852	n_gene_sequence	100	0	MT345852 |Severe acute respiratory syndrome coronavirus 2 isolate SARS-CoV-2/human/USA/WA-UW-2192/2020| complete genome
MT345853	n_gene_sequence	100	0	MT345853 |Severe acute respiratory syndrome coronavirus 2 isolate SARS-CoV-2/human/USA/WA-UW-2230/2020| complete genome
MT345854	n_gene_sequence	100	0	MT345854 |Severe acute respiratory syndrome coronavirus 2 isolate SARS-CoV-2/human/USA/WA-UW-2219/2020| complete genome
MT345855	n_gene_sequence	100	0	MT345855 |Severe acute respiratory syndrome coronavirus 2 isolate SARS-CoV-2/human/USA/WA-UW-2245/2020| complete genome
MT345856	n_gene_sequence	100	0	MT345856 |Severe acute respiratory syndrome coronavirus 2 isolate SARS-CoV-2/human/USA/WA-UW-2218/2020| complete genome
MT345857	n_gene_sequence	100	0	MT345857 |Severe acute respiratory syndrome coronavirus 2 isolate SARS-CoV-2/human/USA/ID-UW-2198/2020| complete genome
MT345858	n_gene_sequence	100	0	MT345858 |Severe acute respiratory syndrome coronavirus 2 isolate SARS-CoV-2/human/USA/ID-UW-2174/2020| complete genome
MT345859	n_gene_sequence	100	0	MT345859 |Severe acute respiratory syndrome coronavirus 2 isolate SARS-CoV-2/human/USA/WA-UW-2215/2020| complete genome
MT345860	n_gene_sequence	100	0	MT345860 |Severe acute respiratory syndrome coronavirus 2 isolate SARS-CoV-2/human/USA/WA-UW-2214/2020| complete genome
MT345861	n_gene_sequence	100	0	MT345861 |Severe acute respiratory syndrome coronavirus 2 isolate SARS-CoV-2/human/USA/WA-UW-2212/2020| complete genome
MT345862	n_gene_sequence	100	0	MT345862 |Severe acute respiratory syndrome coronavirus 2 isolate SARS-CoV-2/human/USA/WA-UW-2213/2020| complete genome
MT345865	n_gene_sequence	100	0	MT345865 |Severe acute respiratory syndrome coronavirus 2 isolate SARS-CoV-2/human/USA/WA-UW-2208/2020| complete genome
MT345866	n_gene_sequence	100	0	MT345866 |Severe acute respiratory syndrome coronavirus 2 isolate SARS-CoV-2/human/USA/ID-UW-2255/2020| complete genome
MT345867	n_gene_sequence	100	0	MT345867 |Severe acute respiratory syndrome coronavirus 2 isolate SARS-CoV-2/human/USA/WA-UW-2258/2020| complete genome
MT345868	n_gene_sequence	100	0	MT345868 |Severe acute respiratory syndrome coronavirus 2 isolate SARS-CoV-2/human/USA/CT-UW-4344/2020| complete genome
MT345869	n_gene_sequence	100	0	MT345869 |Severe acute respiratory syndrome coronavirus 2 isolate SARS-CoV-2/human/USA/CT-UW-4346/2020| complete genome
MT345870	n_gene_sequence	100	0	MT345870 |Severe acute respiratory syndrome coronavirus 2 isolate SARS-CoV-2/human/USA/CT-UW-4347/2020| complete genome
MT345871	n_gene_sequence	100	0	MT345871 |Severe acute respiratory syndrome coronavirus 2 isolate SARS-CoV-2/human/USA/ID-UW-4355/2020| complete genome
MT345872	n_gene_sequence	100	0	MT345872 |Severe acute respiratory syndrome coronavirus 2 isolate SARS-CoV-2/human/USA/ID-UW-4357/2020| complete genome
MT345873	n_gene_sequence	100	0	MT345873 |Severe acute respiratory syndrome coronavirus 2 isolate SARS-CoV-2/human/USA/CT-UW-4366/2020| complete genome
MT345874	n_gene_sequence	100	0	MT345874 |Severe acute respiratory syndrome coronavirus 2 isolate SARS-CoV-2/human/USA/CT-UW-4372/2020| complete genome
MT345875	n_gene_sequence	100	0	MT345875 |Severe acute respiratory syndrome coronavirus 2 isolate SARS-CoV-2/human/USA/ID-UW-4375/2020| complete genome
MT345876	n_gene_sequence	100	0	MT345876 |Severe acute respiratory syndrome coronavirus 2 isolate SARS-CoV-2/human/USA/ID-UW-4378/2020| complete genome
MT345877	n_gene_sequence	100	0	MT345877 |Severe acute respiratory syndrome coronavirus 2 isolate SARS-CoV-2/human/USA/ID-UW-4380/2020| complete genome
MT345878	n_gene_sequence	100	0	MT345878 |Severe acute respiratory syndrome coronavirus 2 isolate SARS-CoV-2/human/USA/OR-UW-4388/2020| complete genome
MT345879	n_gene_sequence	100	0	MT345879 |Severe acute respiratory syndrome coronavirus 2 isolate SARS-CoV-2/human/USA/ID-UW-4396/2020| complete genome
MT345880	n_gene_sequence	100	0	MT345880 |Severe acute respiratory syndrome coronavirus 2 isolate SARS-CoV-2/human/USA/ID-UW-4400/2020| complete genome
MT345881	n_gene_sequence	100	0	MT345881 |Severe acute respiratory syndrome coronavirus 2 isolate SARS-CoV-2/human/USA/WA-UW-4404/2020| complete genome
MT345882	n_gene_sequence	100	0	MT345882 |Severe acute respiratory syndrome coronavirus 2 isolate SARS-CoV-2/human/USA/WA-UW-4406/2020| complete genome
MT345883	n_gene_sequence	100	0	MT345883 |Severe acute respiratory syndrome coronavirus 2 isolate SARS-CoV-2/human/USA/WA-UW-4407/2020| complete genome
MT345884	n_gene_sequence	100	0	MT345884 |Severe acute respiratory syndrome coronavirus 2 isolate SARS-CoV-2/human/USA/ID-UW-4424/2020| complete genome
MT345885	n_gene_sequence	100	0	MT345885 |Severe acute respiratory syndrome coronavirus 2 isolate SARS-CoV-2/human/USA/ID-UW-4427/2020| complete genome
MT345886	n_gene_sequence	100	0	MT345886 |Severe acute respiratory syndrome coronavirus 2 isolate SARS-CoV-2/human/USA/ID-UW-4433/2020| complete genome
MT345887	n_gene_sequence	100	0	MT345887 |Severe acute respiratory syndrome coronavirus 2 isolate SARS-CoV-2/human/USA/ID-UW-4448/2020| complete genome
MT345888	n_gene_sequence	100	0	MT345888 |Severe acute respiratory syndrome coronavirus 2 isolate SARS-CoV-2/human/USA/ID-UW-4461/2020| complete genome
MT350236	n_gene_sequence	100	0	MT350236 |Severe acute respiratory syndrome coronavirus 2 isolate SARS-CoV-2/human/USA/VA-DCLS-0041/2020| complete genome
MT350237	n_gene_sequence	100	0	MT350237 |Severe acute respiratory syndrome coronavirus 2 isolate SARS-CoV-2/human/USA/VA-DCLS-0047/2020| complete genome
MT350238	n_gene_sequence	100	0	MT350238 |Severe acute respiratory syndrome coronavirus 2 isolate SARS-CoV-2/human/USA/VA-DCLS-0048/2020| complete genome
MT350239	n_gene_sequence	100	0	MT350239 |Severe acute respiratory syndrome coronavirus 2 isolate SARS-CoV-2/human/USA/VA-DCLS-0049/2020| complete genome
MT350240	n_gene_sequence	100	0	MT350240 |Severe acute respiratory syndrome coronavirus 2 isolate SARS-CoV-2/human/USA/VA-DCLS-0050/2020| complete genome
MT350241	n_gene_sequence	100	0	MT350241 |Severe acute respiratory syndrome coronavirus 2 isolate SARS-CoV-2/human/USA/VA-DCLS-0051/2020| complete genome
MT350242	n_gene_sequence	100	0	MT350242 |Severe acute respiratory syndrome coronavirus 2 isolate SARS-CoV-2/human/USA/VA-DCLS-0052/2020| complete genome
MT350243	n_gene_sequence	100	0	MT350243 |Severe acute respiratory syndrome coronavirus 2 isolate SARS-CoV-2/human/USA/VA-DCLS-0053/2020| complete genome
MT350244	n_gene_sequence	100	0	MT350244 |Severe acute respiratory syndrome coronavirus 2 isolate SARS-CoV-2/human/USA/VA-DCLS-0054/2020| complete genome
MT350245	n_gene_sequence	100	0	MT350245 |Severe acute respiratory syndrome coronavirus 2 isolate SARS-CoV-2/human/USA/VA-DCLS-0055/2020| complete genome
MT350246	n_gene_sequence	100	0	MT350246 |Severe acute respiratory syndrome coronavirus 2 isolate SARS-CoV-2/human/USA/VA-DCLS-0056/2020| complete genome
MT350247	n_gene_sequence	100	0	MT350247 |Severe acute respiratory syndrome coronavirus 2 isolate SARS-CoV-2/human/USA/VA-DCLS-0057/2020| complete genome
MT350248	n_gene_sequence	100	0	MT350248 |Severe acute respiratory syndrome coronavirus 2 isolate SARS-CoV-2/human/USA/VA-DCLS-0058/2020| complete genome
MT350249	n_gene_sequence	100	0	MT350249 |Severe acute respiratory syndrome coronavirus 2 isolate SARS-CoV-2/human/USA/VA-DCLS-0059/2020| complete genome
MT350250	n_gene_sequence	100	0	MT350250 |Severe acute respiratory syndrome coronavirus 2 isolate SARS-CoV-2/human/USA/VA-DCLS-0060/2020| complete genome
MT350251	n_gene_sequence	100	0	MT350251 |Severe acute respiratory syndrome coronavirus 2 isolate SARS-CoV-2/human/USA/VA-DCLS-0061/2020| complete genome
MT350252	n_gene_sequence	100	0	MT350252 |Severe acute respiratory syndrome coronavirus 2 isolate SARS-CoV-2/human/USA/VA-DCLS-0063/2020| complete genome
MT350253	n_gene_sequence	100	0	MT350253 |Severe acute respiratory syndrome coronavirus 2 isolate SARS-CoV-2/human/USA/VA-DCLS-0064/2020| complete genome
MT350254	n_gene_sequence	100	0	MT350254 |Severe acute respiratory syndrome coronavirus 2 isolate SARS-CoV-2/human/USA/VA-DCLS-0065/2020| complete genome
MT350255	n_gene_sequence	100	0	MT350255 |Severe acute respiratory syndrome coronavirus 2 isolate SARS-CoV-2/human/USA/VA-DCLS-0066/2020| complete genome
MT350256	n_gene_sequence	100	0	MT350256 |Severe acute respiratory syndrome coronavirus 2 isolate SARS-CoV-2/human/USA/VA-DCLS-0067/2020| complete genome
MT350257	n_gene_sequence	100	0	MT350257 |Severe acute respiratory syndrome coronavirus 2 isolate SARS-CoV-2/human/USA/VA-DCLS-0068/2020| complete genome
MT350263	n_gene_sequence	100	0	MT350263 |Severe acute respiratory syndrome coronavirus 2 isolate SARS-CoV-2/human/USA/USA-WA_0480/2020| complete genome
MT350264	n_gene_sequence	100	0	MT350264 |Severe acute respiratory syndrome coronavirus 2 isolate SARS-CoV-2/human/USA/USA-WA_0428/2020| complete genome
MT350265	n_gene_sequence	100	0	MT350265 |Severe acute respiratory syndrome coronavirus 2 isolate SARS-CoV-2/human/USA/USA-WA_0427/2020| complete genome
MT350266	n_gene_sequence	100	0	MT350266 |Severe acute respiratory syndrome coronavirus 2 isolate SARS-CoV-2/human/USA/USA-WA_0434/2020| complete genome
MT350267	n_gene_sequence	100	0	MT350267 |Severe acute respiratory syndrome coronavirus 2 isolate SARS-CoV-2/human/USA/USA-WA_0442/2020| complete genome
MT350268	n_gene_sequence	100	0	MT350268 |Severe acute respiratory syndrome coronavirus 2 isolate SARS-CoV-2/human/USA/USA-WA_0418/2020| complete genome
MT350269	n_gene_sequence	100	0	MT350269 |Severe acute respiratory syndrome coronavirus 2 isolate SARS-CoV-2/human/USA/USA-WA_0797/2020| complete genome
MT350270	n_gene_sequence	100	0	MT350270 |Severe acute respiratory syndrome coronavirus 2 isolate SARS-CoV-2/human/USA/USA-WA_0432/2020| complete genome
MT350271	n_gene_sequence	100	0	MT350271 |Severe acute respiratory syndrome coronavirus 2 isolate SARS-CoV-2/human/USA/USA-WA_0457/2020| complete genome
MT350272	n_gene_sequence	100	0	MT350272 |Severe acute respiratory syndrome coronavirus 2 isolate SARS-CoV-2/human/USA/USA-WA_0448/2020| complete genome
MT350273	n_gene_sequence	100	0	MT350273 |Severe acute respiratory syndrome coronavirus 2 isolate SARS-CoV-2/human/USA/USA-WA_0478/2020| complete genome
MT350274	n_gene_sequence	100	0	MT350274 |Severe acute respiratory syndrome coronavirus 2 isolate SARS-CoV-2/human/USA/USA-WA_0422/2020| complete genome
MT350275	n_gene_sequence	100	0	MT350275 |Severe acute respiratory syndrome coronavirus 2 isolate SARS-CoV-2/human/USA/USA-WA_0484/2020| complete genome
MT350276	n_gene_sequence	100	0	MT350276 |Severe acute respiratory syndrome coronavirus 2 isolate SARS-CoV-2/human/USA/USA-WA_0429/2020| complete genome
MT350277	n_gene_sequence	100	0	MT350277 |Severe acute respiratory syndrome coronavirus 2 isolate SARS-CoV-2/human/USA/USA-WA_0441/2020| complete genome
MT350278	n_gene_sequence	100	0	MT350278 |Severe acute respiratory syndrome coronavirus 2 isolate SARS-CoV-2/human/USA/USA-WA_0440/2020| complete genome
MT350279	n_gene_sequence	100	0	MT350279 |Severe acute respiratory syndrome coronavirus 2 isolate SARS-CoV-2/human/USA/USA-WA_0711/2020| complete genome
MT350280	n_gene_sequence	100	0	MT350280 |Severe acute respiratory syndrome coronavirus 2 isolate SARS-CoV-2/human/USA/USA-WA_0447/2020| complete genome
MT350282	n_gene_sequence	100	0	MT350282 |Severe acute respiratory syndrome coronavirus 2 isolate SARS-CoV-2/human/BRA/SP02cc/2020| complete genome
MT358401	n_gene_sequence	100	0	MT358401 |Severe acute respiratory syndrome coronavirus 2 isolate SARS-CoV-2/human/USA/LA096/2020| complete genome
MT358402	n_gene_sequence	100	0	MT358402 |Severe acute respiratory syndrome coronavirus 2 isolate SARS-CoV-2/human/USA/LA097/2020| complete genome
MT358637	n_gene_sequence	100	0	MT358637 |Severe acute respiratory syndrome coronavirus 2 isolate SARS-CoV-2/human/IND/GBRC1/2020| complete genome
MT358644	n_gene_sequence	100	0	MT358644 |Severe acute respiratory syndrome coronavirus 2 isolate SARS-CoV-2/human/USA/WA-UW-4180/2020| complete genome
MT358645	n_gene_sequence	100	0	MT358645 |Severe acute respiratory syndrome coronavirus 2 isolate SARS-CoV-2/human/USA/WA-UW-4188/2020| complete genome
MT358646	n_gene_sequence	100	0	MT358646 |Severe acute respiratory syndrome coronavirus 2 isolate SARS-CoV-2/human/USA/WA-UW-4197/2020| complete genome
MT358647	n_gene_sequence	100	0	MT358647 |Severe acute respiratory syndrome coronavirus 2 isolate SARS-CoV-2/human/USA/WA-UW-4213/2020| complete genome
MT358648	n_gene_sequence	100	0	MT358648 |Severe acute respiratory syndrome coronavirus 2 isolate SARS-CoV-2/human/USA/WA-UW-4217/2020| complete genome
MT358649	n_gene_sequence	100	0	MT358649 |Severe acute respiratory syndrome coronavirus 2 isolate SARS-CoV-2/human/USA/WA-UW-4227/2020| complete genome
MT358650	n_gene_sequence	100	0	MT358650 |Severe acute respiratory syndrome coronavirus 2 isolate SARS-CoV-2/human/USA/WA-UW-4228/2020| complete genome
MT358651	n_gene_sequence	100	0	MT358651 |Severe acute respiratory syndrome coronavirus 2 isolate SARS-CoV-2/human/USA/CT-UW-4238/2020| complete genome
MT358652	n_gene_sequence	100	0	MT358652 |Severe acute respiratory syndrome coronavirus 2 isolate SARS-CoV-2/human/USA/ID-UW-4239/2020| complete genome
MT358653	n_gene_sequence	100	0	MT358653 |Severe acute respiratory syndrome coronavirus 2 isolate SARS-CoV-2/human/USA/CT-UW-4244/2020| complete genome
MT358654	n_gene_sequence	100	0	MT358654 |Severe acute respiratory syndrome coronavirus 2 isolate SARS-CoV-2/human/USA/CT-UW-4251/2020| complete genome
MT358655	n_gene_sequence	100	0	MT358655 |Severe acute respiratory syndrome coronavirus 2 isolate SARS-CoV-2/human/USA/ID-UW-4266/2020| complete genome
MT358656	n_gene_sequence	100	0	MT358656 |Severe acute respiratory syndrome coronavirus 2 isolate SARS-CoV-2/human/USA/WA-UW-4281/2020| complete genome
MT358657	n_gene_sequence	100	0	MT358657 |Severe acute respiratory syndrome coronavirus 2 isolate SARS-CoV-2/human/USA/WA-UW-4289/2020| complete genome
MT358658	n_gene_sequence	100	0	MT358658 |Severe acute respiratory syndrome coronavirus 2 isolate SARS-CoV-2/human/USA/WA-UW-4290/2020| complete genome
MT358659	n_gene_sequence	100	0	MT358659 |Severe acute respiratory syndrome coronavirus 2 isolate SARS-CoV-2/human/USA/WA-UW-4291/2020| complete genome
MT358660	n_gene_sequence	100	0	MT358660 |Severe acute respiratory syndrome coronavirus 2 isolate SARS-CoV-2/human/USA/WA-UW-4292/2020| complete genome
MT358661	n_gene_sequence	100	0	MT358661 |Severe acute respiratory syndrome coronavirus 2 isolate SARS-CoV-2/human/USA/OR-UW-4300/2020| complete genome
MT358662	n_gene_sequence	100	0	MT358662 |Severe acute respiratory syndrome coronavirus 2 isolate SARS-CoV-2/human/USA/WA-UW-4315/2020| complete genome
MT358663	n_gene_sequence	100	0	MT358663 |Severe acute respiratory syndrome coronavirus 2 isolate SARS-CoV-2/human/USA/WA-UW-4316/2020| complete genome
MT358664	n_gene_sequence	100	0	MT358664 |Severe acute respiratory syndrome coronavirus 2 isolate SARS-CoV-2/human/USA/WA-UW-4318/2020| complete genome
MT358665	n_gene_sequence	100	0	MT358665 |Severe acute respiratory syndrome coronavirus 2 isolate SARS-CoV-2/human/USA/WA-UW-4321/2020| complete genome
MT358666	n_gene_sequence	100	0	MT358666 |Severe acute respiratory syndrome coronavirus 2 isolate SARS-CoV-2/human/USA/WA-UW-4322/2020| complete genome
MT358667	n_gene_sequence	100	0	MT358667 |Severe acute respiratory syndrome coronavirus 2 isolate SARS-CoV-2/human/USA/WA-UW-4324/2020| complete genome
MT358668	n_gene_sequence	100	0	MT358668 |Severe acute respiratory syndrome coronavirus 2 isolate SARS-CoV-2/human/USA/WA-UW-4326/2020| complete genome
MT358669	n_gene_sequence	100	0	MT358669 |Severe acute respiratory syndrome coronavirus 2 isolate SARS-CoV-2/human/USA/WA-UW-4329/2020| complete genome
MT358670	n_gene_sequence	100	0	MT358670 |Severe acute respiratory syndrome coronavirus 2 isolate SARS-CoV-2/human/USA/WA-UW-4330/2020| complete genome
MT358671	n_gene_sequence	100	0	MT358671 |Severe acute respiratory syndrome coronavirus 2 isolate SARS-CoV-2/human/USA/WA-UW-4335/2020| complete genome
MT358672	n_gene_sequence	100	0	MT358672 |Severe acute respiratory syndrome coronavirus 2 isolate SARS-CoV-2/human/USA/WA-UW-4340/2020| complete genome
MT358673	n_gene_sequence	100	0	MT358673 |Severe acute respiratory syndrome coronavirus 2 isolate SARS-CoV-2/human/USA/CT-UW-4341/2020| complete genome
MT358674	n_gene_sequence	100	0	MT358674 |Severe acute respiratory syndrome coronavirus 2 isolate SARS-CoV-2/human/USA/WA-UW-3809/2020| complete genome
MT358675	n_gene_sequence	100	0	MT358675 |Severe acute respiratory syndrome coronavirus 2 isolate SARS-CoV-2/human/USA/WA-UW-3810/2020| complete genome
MT358677	n_gene_sequence	100	0	MT358677 |Severe acute respiratory syndrome coronavirus 2 isolate SARS-CoV-2/human/USA/WA-UW-3814/2020| complete genome
MT358678	n_gene_sequence	100	0	MT358678 |Severe acute respiratory syndrome coronavirus 2 isolate SARS-CoV-2/human/USA/WA-UW-3815/2020| complete genome
MT358679	n_gene_sequence	100	0	MT358679 |Severe acute respiratory syndrome coronavirus 2 isolate SARS-CoV-2/human/USA/WA-UW-3816/2020| complete genome
MT358680	n_gene_sequence	100	0	MT358680 |Severe acute respiratory syndrome coronavirus 2 isolate SARS-CoV-2/human/USA/WA-UW-3819/2020| complete genome
MT358681	n_gene_sequence	100	0	MT358681 |Severe acute respiratory syndrome coronavirus 2 isolate SARS-CoV-2/human/USA/WA-UW-3826/2020| complete genome
MT358682	n_gene_sequence	100	0	MT358682 |Severe acute respiratory syndrome coronavirus 2 isolate SARS-CoV-2/human/USA/WA-UW-3827/2020| complete genome
MT358683	n_gene_sequence	100	0	MT358683 |Severe acute respiratory syndrome coronavirus 2 isolate SARS-CoV-2/human/USA/WA-UW-3828/2020| complete genome
MT358684	n_gene_sequence	100	0	MT358684 |Severe acute respiratory syndrome coronavirus 2 isolate SARS-CoV-2/human/USA/WA-UW-3829/2020| complete genome
MT358685	n_gene_sequence	100	0	MT358685 |Severe acute respiratory syndrome coronavirus 2 isolate SARS-CoV-2/human/USA/WA-UW-3832/2020| complete genome
MT358687	n_gene_sequence	100	0	MT358687 |Severe acute respiratory syndrome coronavirus 2 isolate SARS-CoV-2/human/USA/WA-UW-3834/2020| complete genome
MT358688	n_gene_sequence	100	0	MT358688 |Severe acute respiratory syndrome coronavirus 2 isolate SARS-CoV-2/human/USA/WA-UW-3838/2020| complete genome
MT358689	n_gene_sequence	100	0	MT358689 |Severe acute respiratory syndrome coronavirus 2 isolate SARS-CoV-2/human/USA/WA-UW-3839/2020| complete genome
MT358690	n_gene_sequence	100	0	MT358690 |Severe acute respiratory syndrome coronavirus 2 isolate SARS-CoV-2/human/USA/WA-UW-3841/2020| complete genome
MT358691	n_gene_sequence	100	0	MT358691 |Severe acute respiratory syndrome coronavirus 2 isolate SARS-CoV-2/human/USA/WA-UW-3843/2020| complete genome
MT358692	n_gene_sequence	100	0	MT358692 |Severe acute respiratory syndrome coronavirus 2 isolate SARS-CoV-2/human/USA/WA-UW-3844/2020| complete genome
MT358693	n_gene_sequence	100	0	MT358693 |Severe acute respiratory syndrome coronavirus 2 isolate SARS-CoV-2/human/USA/CT-UW-3845/2020| complete genome
MT358694	n_gene_sequence	100	0	MT358694 |Severe acute respiratory syndrome coronavirus 2 isolate SARS-CoV-2/human/USA/WA-UW-3850/2020| complete genome
MT358695	n_gene_sequence	100	0	MT358695 |Severe acute respiratory syndrome coronavirus 2 isolate SARS-CoV-2/human/USA/WA-UW-3855/2020| complete genome
MT358696	n_gene_sequence	100	0	MT358696 |Severe acute respiratory syndrome coronavirus 2 isolate SARS-CoV-2/human/USA/WA-UW-3858/2020| complete genome
MT358697	n_gene_sequence	100	0	MT358697 |Severe acute respiratory syndrome coronavirus 2 isolate SARS-CoV-2/human/USA/WA-UW-3862/2020| complete genome
MT358698	n_gene_sequence	100	0	MT358698 |Severe acute respiratory syndrome coronavirus 2 isolate SARS-CoV-2/human/USA/WA-UW-3868/2020| complete genome
MT358699	n_gene_sequence	100	0	MT358699 |Severe acute respiratory syndrome coronavirus 2 isolate SARS-CoV-2/human/USA/WA-UW-3871/2020| complete genome
MT358700	n_gene_sequence	100	0	MT358700 |Severe acute respiratory syndrome coronavirus 2 isolate SARS-CoV-2/human/USA/WA-UW-3880/2020| complete genome
MT358701	n_gene_sequence	100	0	MT358701 |Severe acute respiratory syndrome coronavirus 2 isolate SARS-CoV-2/human/USA/WA-UW-3881/2020| complete genome
MT358702	n_gene_sequence	100	0	MT358702 |Severe acute respiratory syndrome coronavirus 2 isolate SARS-CoV-2/human/USA/WA-UW-3883/2020| complete genome
MT358703	n_gene_sequence	100	0	MT358703 |Severe acute respiratory syndrome coronavirus 2 isolate SARS-CoV-2/human/USA/ID-UW-3888/2020| complete genome
MT358705	n_gene_sequence	100	0	MT358705 |Severe acute respiratory syndrome coronavirus 2 isolate SARS-CoV-2/human/USA/ID-UW-4486/2020| complete genome
MT358706	n_gene_sequence	100	0	MT358706 |Severe acute respiratory syndrome coronavirus 2 isolate SARS-CoV-2/human/USA/WA-UW-4499/2020| complete genome
MT358707	n_gene_sequence	100	0	MT358707 |Severe acute respiratory syndrome coronavirus 2 isolate SARS-CoV-2/human/USA/WA-UW-4500/2020| complete genome
MT358708	n_gene_sequence	100	0	MT358708 |Severe acute respiratory syndrome coronavirus 2 isolate SARS-CoV-2/human/USA/WA-UW-3889/2020| complete genome
MT358709	n_gene_sequence	100	0	MT358709 |Severe acute respiratory syndrome coronavirus 2 isolate SARS-CoV-2/human/USA/ID-UW-3892/2020| complete genome
MT358710	n_gene_sequence	100	0	MT358710 |Severe acute respiratory syndrome coronavirus 2 isolate SARS-CoV-2/human/USA/WA-UW-3895/2020| complete genome
MT358711	n_gene_sequence	100	0	MT358711 |Severe acute respiratory syndrome coronavirus 2 isolate SARS-CoV-2/human/USA/WA-UW-3900/2020| complete genome
MT358712	n_gene_sequence	100	0	MT358712 |Severe acute respiratory syndrome coronavirus 2 isolate SARS-CoV-2/human/USA/WA-UW-3903/2020| complete genome
MT358713	n_gene_sequence	100	0	MT358713 |Severe acute respiratory syndrome coronavirus 2 isolate SARS-CoV-2/human/USA/WA-UW-3908/2020| complete genome
MT358714	n_gene_sequence	100	0	MT358714 |Severe acute respiratory syndrome coronavirus 2 isolate SARS-CoV-2/human/USA/WA-UW-3911/2020| complete genome
MT358715	n_gene_sequence	100	0	MT358715 |Severe acute respiratory syndrome coronavirus 2 isolate SARS-CoV-2/human/USA/WA-UW-3918/2020| complete genome
MT358716	n_gene_sequence	100	0	MT358716 |Severe acute respiratory syndrome coronavirus 2 isolate SARS-CoV-2/human/USA/WA-UW-3923/2020| complete genome
MT358717	n_gene_sequence	100	0	MT358717 |Severe acute respiratory syndrome coronavirus 2 isolate SARS-CoV-2/human/USA/WA-UW-3932/2020| complete genome
MT358718	n_gene_sequence	100	0	MT358718 |Severe acute respiratory syndrome coronavirus 2 isolate SARS-CoV-2/human/USA/WA-UW-3935/2020| complete genome
MT358719	n_gene_sequence	100	0	MT358719 |Severe acute respiratory syndrome coronavirus 2 isolate SARS-CoV-2/human/USA/WA-UW-3939/2020| complete genome
MT358720	n_gene_sequence	100	0	MT358720 |Severe acute respiratory syndrome coronavirus 2 isolate SARS-CoV-2/human/USA/WA-UW-3940/2020| complete genome
MT358721	n_gene_sequence	100	0	MT358721 |Severe acute respiratory syndrome coronavirus 2 isolate SARS-CoV-2/human/USA/WA-UW-3941/2020| complete genome
MT358722	n_gene_sequence	100	0	MT358722 |Severe acute respiratory syndrome coronavirus 2 isolate SARS-CoV-2/human/USA/WA-UW-3942/2020| complete genome
MT358723	n_gene_sequence	100	0	MT358723 |Severe acute respiratory syndrome coronavirus 2 isolate SARS-CoV-2/human/USA/WA-UW-3946/2020| complete genome
MT358724	n_gene_sequence	100	0	MT358724 |Severe acute respiratory syndrome coronavirus 2 isolate SARS-CoV-2/human/USA/WA-UW-3950/2020| complete genome
MT358725	n_gene_sequence	100	0	MT358725 |Severe acute respiratory syndrome coronavirus 2 isolate SARS-CoV-2/human/USA/WA-UW-3954/2020| complete genome
MT358726	n_gene_sequence	100	0	MT358726 |Severe acute respiratory syndrome coronavirus 2 isolate SARS-CoV-2/human/USA/WA-UW-3959/2020| complete genome
MT358728	n_gene_sequence	100	0	MT358728 |Severe acute respiratory syndrome coronavirus 2 isolate SARS-CoV-2/human/USA/WA-UW-3964/2020| complete genome
MT358729	n_gene_sequence	100	0	MT358729 |Severe acute respiratory syndrome coronavirus 2 isolate SARS-CoV-2/human/USA/WA-UW-3969/2020| complete genome
MT358730	n_gene_sequence	100	0	MT358730 |Severe acute respiratory syndrome coronavirus 2 isolate SARS-CoV-2/human/USA/WA-UW-3983/2020| complete genome
MT358731	n_gene_sequence	100	0	MT358731 |Severe acute respiratory syndrome coronavirus 2 isolate SARS-CoV-2/human/USA/WA-UW-3984/2020| complete genome
MT358732	n_gene_sequence	100	0	MT358732 |Severe acute respiratory syndrome coronavirus 2 isolate SARS-CoV-2/human/USA/WA-UW-3985/2020| complete genome
MT358733	n_gene_sequence	100	0	MT358733 |Severe acute respiratory syndrome coronavirus 2 isolate SARS-CoV-2/human/USA/WA-UW-3986/2020| complete genome
MT358734	n_gene_sequence	100	0	MT358734 |Severe acute respiratory syndrome coronavirus 2 isolate SARS-CoV-2/human/USA/WA-UW-3988/2020| complete genome
MT358735	n_gene_sequence	100	0	MT358735 |Severe acute respiratory syndrome coronavirus 2 isolate SARS-CoV-2/human/USA/WA-UW-3989/2020| complete genome
MT358736	n_gene_sequence	100	0	MT358736 |Severe acute respiratory syndrome coronavirus 2 isolate SARS-CoV-2/human/USA/WA-UW-3990/2020| complete genome
MT358737	n_gene_sequence	100	0	MT358737 |Severe acute respiratory syndrome coronavirus 2 isolate SARS-CoV-2/human/USA/WA-UW-3994/2020| complete genome
MT358738	n_gene_sequence	100	0	MT358738 |Severe acute respiratory syndrome coronavirus 2 isolate SARS-CoV-2/human/USA/WA-UW-3996/2020| complete genome
MT358739	n_gene_sequence	100	0	MT358739 |Severe acute respiratory syndrome coronavirus 2 isolate SARS-CoV-2/human/USA/WA-UW-3997/2020| complete genome
MT358740	n_gene_sequence	100	0	MT358740 |Severe acute respiratory syndrome coronavirus 2 isolate SARS-CoV-2/human/USA/WA-UW-4035/2020| complete genome
MT358741	n_gene_sequence	100	0	MT358741 |Severe acute respiratory syndrome coronavirus 2 isolate SARS-CoV-2/human/USA/WA-UW-4038/2020| complete genome
MT358742	n_gene_sequence	100	0	MT358742 |Severe acute respiratory syndrome coronavirus 2 isolate SARS-CoV-2/human/USA/WA-UW-4039/2020| complete genome
MT358743	n_gene_sequence	100	0	MT358743 |Severe acute respiratory syndrome coronavirus 2 isolate SARS-CoV-2/human/USA/WA-UW-4068/2020| complete genome
MT358744	n_gene_sequence	100	0	MT358744 |Severe acute respiratory syndrome coronavirus 2 isolate SARS-CoV-2/human/USA/WA-UW-4082/2020| complete genome
MT358745	n_gene_sequence	100	0	MT358745 |Severe acute respiratory syndrome coronavirus 2 isolate SARS-CoV-2/human/USA/ID-UW-4100/2020| complete genome
MT358746	n_gene_sequence	100	0	MT358746 |Severe acute respiratory syndrome coronavirus 2 isolate SARS-CoV-2/human/USA/WA-UW-4105/2020| complete genome
MT358747	n_gene_sequence	100	0	MT358747 |Severe acute respiratory syndrome coronavirus 2 isolate SARS-CoV-2/human/USA/WA-UW-4109/2020| complete genome
MT358748	n_gene_sequence	100	0	MT358748 |Severe acute respiratory syndrome coronavirus 2 isolate SARS-CoV-2/human/USA/WA-UW-4111/2020| complete genome
MT359865	n_gene_sequence	100	0	MT359865 |Severe acute respiratory syndrome coronavirus 2 isolate SARS-CoV-2/human/ESP/VH000001133/2020| complete genome
MT359866	n_gene_sequence	100	0	MT359866 |Severe acute respiratory syndrome coronavirus 2 isolate SARS-CoV-2/human/ESP/VH198152683/2020| complete genome
MT365033	n_gene_sequence	100	0	MT365033 |Severe acute respiratory syndrome coronavirus 2 isolate SARS-CoV-2/tiger/NY/040420/2020| complete genome
MT370516	n_gene_sequence	100	0	MT370516 |Severe acute respiratory syndrome coronavirus 2 isolate SARS-CoV-2/human/TWN/CGMH-CGU-03/2020| complete genome
MT370518	n_gene_sequence	100	0	MT370518 |Severe acute respiratory syndrome coronavirus 2 isolate SARS-CoV-2/human/TWN/CGMH-CGU-05/2020| complete genome
MT370831	n_gene_sequence	100	0	MT370831 |Severe acute respiratory syndrome coronavirus 2 isolate SARS-CoV-2/human/USA/NY-PV08464/2020| complete genome
MT370833	n_gene_sequence	100	0	MT370833 |Severe acute respiratory syndrome coronavirus 2 isolate SARS-CoV-2/human/USA/NY-PV08432/2020| complete genome
MT370834	n_gene_sequence	100	0	MT370834 |Severe acute respiratory syndrome coronavirus 2 isolate SARS-CoV-2/human/USA/NY-PV08478/2020| complete genome
MT370835	n_gene_sequence	100	0	MT370835 |Severe acute respiratory syndrome coronavirus 2 isolate SARS-CoV-2/human/USA/NY-PV08426/2020| complete genome
MT370836	n_gene_sequence	100	0	MT370836 |Severe acute respiratory syndrome coronavirus 2 isolate SARS-CoV-2/human/USA/NY-PV08436/2020| complete genome
MT370837	n_gene_sequence	100	0	MT370837 |Severe acute respiratory syndrome coronavirus 2 isolate SARS-CoV-2/human/USA/NY-PV08486/2020| complete genome
MT370838	n_gene_sequence	100	0	MT370838 |Severe acute respiratory syndrome coronavirus 2 isolate SARS-CoV-2/human/USA/NY-PV08456/2020| complete genome
MT370839	n_gene_sequence	100	0	MT370839 |Severe acute respiratory syndrome coronavirus 2 isolate SARS-CoV-2/human/USA/NY-PV08124/2020| complete genome
MT370841	n_gene_sequence	100	0	MT370841 |Severe acute respiratory syndrome coronavirus 2 isolate SARS-CoV-2/human/USA/NY-PV08490/2020| complete genome
MT370842	n_gene_sequence	100	0	MT370842 |Severe acute respiratory syndrome coronavirus 2 isolate SARS-CoV-2/human/USA/NY2-PV08100/2020| complete genome
MT370843	n_gene_sequence	100	0	MT370843 |Severe acute respiratory syndrome coronavirus 2 isolate SARS-CoV-2/human/USA/NY-PV08121/2020| complete genome
MT370844	n_gene_sequence	100	0	MT370844 |Severe acute respiratory syndrome coronavirus 2 isolate SARS-CoV-2/human/USA/NY-PV08463/2020| complete genome
MT370845	n_gene_sequence	100	0	MT370845 |Severe acute respiratory syndrome coronavirus 2 isolate SARS-CoV-2/human/USA/NY-PV08492/2020| complete genome
MT370846	n_gene_sequence	100	0	MT370846 |Severe acute respiratory syndrome coronavirus 2 isolate SARS-CoV-2/human/USA/NY-PV08401/2020| complete genome
MT370848	n_gene_sequence	100	0	MT370848 |Severe acute respiratory syndrome coronavirus 2 isolate SARS-CoV-2/human/USA/NY-PV08441/2020| complete genome
MT370849	n_gene_sequence	100	0	MT370849 |Severe acute respiratory syndrome coronavirus 2 isolate SARS-CoV-2/human/USA/NY-PV08146/2020| complete genome
MT370850	n_gene_sequence	100	0	MT370850 |Severe acute respiratory syndrome coronavirus 2 isolate SARS-CoV-2/human/USA/NY-PV08500/2020| complete genome
MT370851	n_gene_sequence	100	0	MT370851 |Severe acute respiratory syndrome coronavirus 2 isolate SARS-CoV-2/human/USA/NY-PV09000/2020| complete genome
MT370852	n_gene_sequence	100	0	MT370852 |Severe acute respiratory syndrome coronavirus 2 isolate SARS-CoV-2/human/USA/NY-PV08137/2020| complete genome
MT370853	n_gene_sequence	100	0	MT370853 |Severe acute respiratory syndrome coronavirus 2 isolate SARS-CoV-2/human/USA/NY-PV08494/2020| complete genome
MT370854	n_gene_sequence	100	0	MT370854 |Severe acute respiratory syndrome coronavirus 2 isolate SARS-CoV-2/human/USA/NY-PV08127/2020| complete genome
MT370856	n_gene_sequence	100	0	MT370856 |Severe acute respiratory syndrome coronavirus 2 isolate SARS-CoV-2/human/USA/NY-PV08445/2020| complete genome
MT370857	n_gene_sequence	100	0	MT370857 |Severe acute respiratory syndrome coronavirus 2 isolate SARS-CoV-2/human/USA/NY-PV08148/2020| complete genome
MT370858	n_gene_sequence	100	0	MT370858 |Severe acute respiratory syndrome coronavirus 2 isolate SARS-CoV-2/human/USA/NY-PV08468/2020| complete genome
MT370859	n_gene_sequence	100	0	MT370859 |Severe acute respiratory syndrome coronavirus 2 isolate SARS-CoV-2/human/USA/NY-PV08403/2020| complete genome
MT370860	n_gene_sequence	100	0	MT370860 |Severe acute respiratory syndrome coronavirus 2 isolate SARS-CoV-2/human/USA/NY-PV08434/2020| complete genome
MT370861	n_gene_sequence	100	0	MT370861 |Severe acute respiratory syndrome coronavirus 2 isolate SARS-CoV-2/human/USA/NY-PV08109/2020| complete genome
MT370862	n_gene_sequence	100	0	MT370862 |Severe acute respiratory syndrome coronavirus 2 isolate SARS-CoV-2/human/USA/NY-PV08412/2020| complete genome
MT370863	n_gene_sequence	100	0	MT370863 |Severe acute respiratory syndrome coronavirus 2 isolate SARS-CoV-2/human/USA/NY-PV08471/2020| complete genome
MT370864	n_gene_sequence	100	0	MT370864 |Severe acute respiratory syndrome coronavirus 2 isolate SARS-CoV-2/human/USA/NY-PV08495/2020| complete genome
MT370865	n_gene_sequence	100	0	MT370865 |Severe acute respiratory syndrome coronavirus 2 isolate SARS-CoV-2/human/USA/NY-PV08453/2020| complete genome
MT370866	n_gene_sequence	100	0	MT370866 |Severe acute respiratory syndrome coronavirus 2 isolate SARS-CoV-2/human/USA/NY-PV08135/2020| complete genome
MT370868	n_gene_sequence	100	0	MT370868 |Severe acute respiratory syndrome coronavirus 2 isolate SARS-CoV-2/human/USA/NY-PV08485/2020| complete genome
MT370869	n_gene_sequence	100	0	MT370869 |Severe acute respiratory syndrome coronavirus 2 isolate SARS-CoV-2/human/USA/NY-PV08462/2020| complete genome
MT370870	n_gene_sequence	100	0	MT370870 |Severe acute respiratory syndrome coronavirus 2 isolate SARS-CoV-2/human/USA/NY-PV08469/2020| complete genome
MT370871	n_gene_sequence	100	0	MT370871 |Severe acute respiratory syndrome coronavirus 2 isolate SARS-CoV-2/human/USA/NY-PV08446/2020| complete genome
MT370872	n_gene_sequence	100	0	MT370872 |Severe acute respiratory syndrome coronavirus 2 isolate SARS-CoV-2/human/USA/NY-PV08491/2020| complete genome
MT370874	n_gene_sequence	100	0	MT370874 |Severe acute respiratory syndrome coronavirus 2 isolate SARS-CoV-2/human/USA/NY-PV08149/2020| complete genome
MT370875	n_gene_sequence	100	0	MT370875 |Severe acute respiratory syndrome coronavirus 2 isolate SARS-CoV-2/human/USA/NY-PV08473/2020| complete genome
MT370876	n_gene_sequence	100	0	MT370876 |Severe acute respiratory syndrome coronavirus 2 isolate SARS-CoV-2/human/USA/NY-PV08448/2020| complete genome
MT370877	n_gene_sequence	100	0	MT370877 |Severe acute respiratory syndrome coronavirus 2 isolate SARS-CoV-2/human/USA/NY-PV08474/2020| complete genome
MT370878	n_gene_sequence	100	0	MT370878 |Severe acute respiratory syndrome coronavirus 2 isolate SARS-CoV-2/human/USA/NY-PV08413/2020| complete genome
MT370880	n_gene_sequence	100	0	MT370880 |Severe acute respiratory syndrome coronavirus 2 isolate SARS-CoV-2/human/USA/NY-PV08428/2020| complete genome
MT370881	n_gene_sequence	100	0	MT370881 |Severe acute respiratory syndrome coronavirus 2 isolate SARS-CoV-2/human/USA/NY-PV08138/2020| complete genome
MT370882	n_gene_sequence	100	0	MT370882 |Severe acute respiratory syndrome coronavirus 2 isolate SARS-CoV-2/human/USA/NY-PV08481/2020| complete genome
MT370883	n_gene_sequence	100	0	MT370883 |Severe acute respiratory syndrome coronavirus 2 isolate SARS-CoV-2/human/USA/NY-PV08425/2020| complete genome
MT370885	n_gene_sequence	100	0	MT370885 |Severe acute respiratory syndrome coronavirus 2 isolate SARS-CoV-2/human/USA/NY-PV08461/2020| complete genome
MT370886	n_gene_sequence	100	0	MT370886 |Severe acute respiratory syndrome coronavirus 2 isolate SARS-CoV-2/human/USA/NY-PV08450/2020| complete genome
MT370888	n_gene_sequence	100	0	MT370888 |Severe acute respiratory syndrome coronavirus 2 isolate SARS-CoV-2/human/USA/NY-PV08498/2020| complete genome
MT370889	n_gene_sequence	100	0	MT370889 |Severe acute respiratory syndrome coronavirus 2 isolate SARS-CoV-2/human/USA/NY-PV08472/2020| complete genome
MT370890	n_gene_sequence	100	0	MT370890 |Severe acute respiratory syndrome coronavirus 2 isolate SARS-CoV-2/human/USA/NY-PV08477/2020| complete genome
MT370891	n_gene_sequence	100	0	MT370891 |Severe acute respiratory syndrome coronavirus 2 isolate SARS-CoV-2/human/USA/NY-PV08402/2020| complete genome
MT370892	n_gene_sequence	100	0	MT370892 |Severe acute respiratory syndrome coronavirus 2 isolate SARS-CoV-2/human/USA/NY-PV08122/2020| complete genome
MT370894	n_gene_sequence	100	0	MT370894 |Severe acute respiratory syndrome coronavirus 2 isolate SARS-CoV-2/human/USA/NY-PV08496/2020| complete genome
MT370895	n_gene_sequence	100	0	MT370895 |Severe acute respiratory syndrome coronavirus 2 isolate SARS-CoV-2/human/USA/NY-PV08415/2020| complete genome
MT370896	n_gene_sequence	100	0	MT370896 |Severe acute respiratory syndrome coronavirus 2 isolate SARS-CoV-2/human/USA/NY-PV08459/2020| complete genome
MT370897	n_gene_sequence	100	0	MT370897 |Severe acute respiratory syndrome coronavirus 2 isolate SARS-CoV-2/human/USA/NY-PV08452/2020| complete genome
MT370898	n_gene_sequence	100	0	MT370898 |Severe acute respiratory syndrome coronavirus 2 isolate SARS-CoV-2/human/USA/NY-PV08487/2020| complete genome
MT370899	n_gene_sequence	100	0	MT370899 |Severe acute respiratory syndrome coronavirus 2 isolate SARS-CoV-2/human/USA/NY-PV08455/2020| complete genome
MT370901	n_gene_sequence	100	0	MT370901 |Severe acute respiratory syndrome coronavirus 2 isolate SARS-CoV-2/human/USA/NY-PV08444/2020| complete genome
MT370902	n_gene_sequence	100	0	MT370902 |Severe acute respiratory syndrome coronavirus 2 isolate SARS-CoV-2/human/USA/NY-PV08449/2020| complete genome
MT370903	n_gene_sequence	100	0	MT370903 |Severe acute respiratory syndrome coronavirus 2 isolate SARS-CoV-2/human/USA/NY-PV08136/2020| complete genome
MT370904	n_gene_sequence	100	0	MT370904 |Severe acute respiratory syndrome coronavirus 2 isolate SARS-CoV-2/human/USA/NY1-PV08001/2020| complete genome
MT370905	n_gene_sequence	100	0	MT370905 |Severe acute respiratory syndrome coronavirus 2 isolate SARS-CoV-2/human/USA/NY-PV08150/2020| complete genome
MT370906	n_gene_sequence	100	0	MT370906 |Severe acute respiratory syndrome coronavirus 2 isolate SARS-CoV-2/human/USA/NY-PV08120/2020| complete genome
MT370907	n_gene_sequence	100	0	MT370907 |Severe acute respiratory syndrome coronavirus 2 isolate SARS-CoV-2/human/USA/NY-PV08416/2020| complete genome
MT370908	n_gene_sequence	100	0	MT370908 |Severe acute respiratory syndrome coronavirus 2 isolate SARS-CoV-2/human/USA/NY-PV08435/2020| complete genome
MT370909	n_gene_sequence	100	0	MT370909 |Severe acute respiratory syndrome coronavirus 2 isolate SARS-CoV-2/human/USA/NY-PV08489/2020| complete genome
MT370911	n_gene_sequence	100	0	MT370911 |Severe acute respiratory syndrome coronavirus 2 isolate SARS-CoV-2/human/USA/NY-PV08493/2020| complete genome
MT370912	n_gene_sequence	100	0	MT370912 |Severe acute respiratory syndrome coronavirus 2 isolate SARS-CoV-2/human/USA/NY-PV08427/2020| complete genome
MT370913	n_gene_sequence	100	0	MT370913 |Severe acute respiratory syndrome coronavirus 2 isolate SARS-CoV-2/human/USA/NY-PV08143/2020| complete genome
MT370914	n_gene_sequence	100	0	MT370914 |Severe acute respiratory syndrome coronavirus 2 isolate SARS-CoV-2/human/USA/NY-PV08447/2020| complete genome
MT370915	n_gene_sequence	100	0	MT370915 |Severe acute respiratory syndrome coronavirus 2 isolate SARS-CoV-2/human/USA/NY-PV08125/2020| complete genome
MT370916	n_gene_sequence	100	0	MT370916 |Severe acute respiratory syndrome coronavirus 2 isolate SARS-CoV-2/human/USA/NY-PV08443/2020| complete genome
MT370917	n_gene_sequence	100	0	MT370917 |Severe acute respiratory syndrome coronavirus 2 isolate SARS-CoV-2/human/USA/NY-PV08429/2020| complete genome
MT370919	n_gene_sequence	100	0	MT370919 |Severe acute respiratory syndrome coronavirus 2 isolate SARS-CoV-2/human/USA/NY-PV08123/2020| complete genome
MT370920	n_gene_sequence	100	0	MT370920 |Severe acute respiratory syndrome coronavirus 2 isolate SARS-CoV-2/human/USA/NY-PV08466/2020| complete genome
[truncated: 440 more rows]

## Sheet: N_Reverse_Primer
sseqid	qseqid	pident	mismatch	description
[truncated: 1,565 more rows]

[truncated: 4 more sheets: S_Forward_Primer, S_Gene, S_Reverse_Primer, Summary table CoV-2 variation]
