# Supplementary material for: An enhanced isothermal amplification assay for viral detection
Source: Nat Commun. 2020 Nov 20;11:5920. doi: 10.1038/s41467-020-19258-y (PMC7679446; doi:10.1038/s41467-020-19258-y)
Supplement: Supplementary file 7 — Source Data [file 41467_2020_19258_MOESM7_ESM.xlsx]

## Sheet: Fig 1
	Panel a	Reaction yield (log2 fold change). AVERAGE of at least two biological replicates												Panel a: raw data	Reaction yield (log2 fold change): All biological replicates. Each data point is the average of two technical replicates
		SARS-CoV-2 RNA input (copies)													SARS-CoV-2 RNA input (copies)
		1000	300	100	30	10	3	0							1000			300			100						30			10						3			0
	SSIV + RNase H	16.693	17.2909	15.0942	13.0562	11.8074	6.68234	0						SSIV + RNase H	16.5483	17.2389	16.2919	17.3287	17.2896	17.2543	13.9962	14.5356	15.9071	16.3215	15.8354	13.9693	13.7831	10.5942	14.7913	11.7709	13.1587	10.3491	12.9852	12.8582	9.72215	7.4433	12.6037	0	0	0	0	0	0	0
	SSIV	15.2227	15.1741	12.3811	5.19061	1.08385	0	0						SSIV	15.3761	15.8573	14.4347	16.8405	14.2322	14.4495	11.32	12.1878	12.5319	12.3337	14.8628	11.0504	10.9835	1.02737	3.56095	6.50309	0	0	0	0	0	0	0	0	0	0	0	0	0	0
	SSIII + RNase H	8.09937	13.7151	8.78728	4.24623	5.349	2.82392	0						SSIII + RNase H	0	11.684	12.6141	14.4661	13.7939	12.8852	11.1221	7.18021	12.2139	10.8278	11.3797	0	0	12.7387	0	0	0	10.5399	11.5854	9.96872	0	0	0	8.47175	0	0	0	0	0	0
	SSIII	11.4861	12.2082	6.7106	7.43096	1.31453	0	0						SSIII	11.6132	12.8075	10.0375	12.08	12.8317	11.7128	0	6.96711	12.4852	9.56005	10.6417	0.609498	0	11.4804	10.8125	7.8872	0	0	0	0	0	0	0	0	0	0	0	0	0	0
	M-MuLV + RNase H	15.5473	15.7616	13.4023	8.52624	4.58021	0	0						M-MuLV + RNase H	15.5241	15.5753	15.5426	17.4033	14.9856	14.8958	10.0142	13.899	14.3293	14.9627	15.1659	12.043	12.0176	2.28502	11.2761	0	0	7.58247	1.45124	9.52549	8.92204	0	0	0	0	0	0	0	0	0
	M-MuLV	14.2247	14.3795	12.3839	11.8602	3.89691	2.84936	0						M-MuLV	13.4676	15.7102	13.4962	15.657	13.8902	13.5911	11.4385	12.0304	13.7434	13.3688	13.1681	10.5544	11.7824	11.9621	11.8361	0	7.26667	0	10.5709	0	5.54385	0	0	8.54807	0	0	0	0	0	0
	Protoscript ii + RNase H	12.3963	12.6872	7.72361	3.7326	2.01979	0	0						Protoscript ii + RNase H	11.4466	12.6887	13.0534	12.3954	10.9978	14.6685	0	11.3748	11.6402	0	12.5564	10.7703	0	11.1978	0	0	12.1188	0	0	0	0	0	0	0	0	0	0	0	0	0
	Protoscript ii	10.5252	9.54488	9.45271	6.97383	1.22855	0	0						Protoscript ii	10.2868	11.4565	9.83219	14.7757	13.8589	0	12.8892	7.68045	14.3721	13.043	8.73156	0	10.1852	0	10.7363	0	0	0	7.37128	0	0	0	0	0	0	0	0	0	0	0
	Maxima H- + RNase H	17.0033		14.435		10.0137		0						Maxima H- + RNase H	16.7213	17.2852					14.033	14.8369								10.2239	9.80354								0	0
	Maxima H-	15.4749		6.5642		0.755079		0						Maxima H-	15.2014	15.7485					12.0312	1.09723								1.51016	0								0	0
	no RT + RNase H	6.03883		0		0		0						no RT + RNase H	12.0777	0					0	0								0	0								0	0
	no RT	2.61479		0		0		0						no RT	0	5.22957					0	0								0	0								0	0
	Panel b	Reaction yield (log2 fold change). AVERAGE of 3 technical replicates												Panel b	STANDARD DEVIATION of 3 technical replicates
		Forward Primer:	1		2		3		4		5				Forward Primer:	1		2		3		4		5
	Reverse Primer	Input (copies):	100	10	100	10	100	10	100	10	100	10		Reverse Primer	Input (copies):	100	10	100	10	100	10	100	10	100	10
		1	0	0	18.2837	15.2752	17.3733	14.8484	17.2518	0	0	0			1	0	0	0.126301	0.123331	0.0476002	0.0867042	0.305264	0	0	0
		2	0	0	0	0	0	0	0	0	0	0			2	0	0	0	0	0	0	0	0	0	0
		3	14.4609	9.88243	15.3459	0	0	0	14.073	12.9933	0	0			3	0.0811229	0.189458	0.0927178	0	0	0	0.0555067	0.146448	0	0
		4	17.5153	17.153	15.1227	0	17.3927	0	15.486	0	19.7003	0			4	0.0598964	0.0329446	0.691716	0	0.0396224	0	0.101117	0	0.393144	0
		5	12.3225	0	6.24598	1.89408	0	0	0	0	0	0			5	0.135418	0	0.087648	0.226818	0	0	0	0	0	0
		6	14.2789	10.654	14.088	10.3306	15.7586	0	13.8685	0	0	0			6	0.0434879	0.00685563	0.0875229	0.261215	0.103569	0	0.018451	0	0	0

## Sheet: Fig 2
	Panel a
	SARS-CoV-2 N gene primers					SARS-CoV-2 S gene primers
	RNA input (strain)	RNA input (molecules)	Biological replicates	eRPA call	Percent Positive	RNA input (strain)	RNA input (molecules)	Biological replicates	eRPA call	Percent Positive
	MERS	10000	8	0	0	MERS	10000	8	0	0
	SARS-CoV		8	0	0	SARS		8	0	0
	229E		8	0	0	Cold 229		8	0	0
	KHU1		8	0	0	Cold Hku1		8	0	0
	H1N1 2009		8	0	0	Flu 2009		8	0	0
	SARS-CoV-2	100	6	6	1	SARS-CoV-2	100	6	6	1
		50	6	6	1		50	6	6	1
		20	8	8	1		20	8	8	1
		10	12	11	0.92		10	12	12	1
		3	12	7	0.58		3	12	6	0.5
		1	8	1	0.13		1	8	4	0.5
	Panel b
	Twist SARS-CoV-2 full synthetic RNA input (molecules)	Replicates (Ct) with SARS-CoV-2 N gene primers								Replicates (Ct) with SARS-CoV-2 S gene primers
	1000	25	25.1							24.9	25.2
	100	28.5	28.6							28.2	28.5
	50	29.8	29.4							29.5	29.3
	25	31.1	31.2							30.9	30.7
	10	33.1	31.7	30.6	31.9	32.5	32	30.4	32.5	32	32.9	31.5	31.7	32.9	31.6	32.1	31.7
	3	34.2	34.3	32.9	34	40	33.2	31.9	33.4	33.4	34	32.4	33.8	33.2	34.3	36	34.8
	1	35.2	34.4	40	40	37	40	34.5	35.3	40	36.2	36.5	36.1	40	35.5	40	35.8
	0.3	35.4	35.4	40	35.1	40	40	35.6	40	40	36.8	40	36.1	36.3	40	40	36.3
	0.1	40	40	40	40	40	40	40	40	40	40	40	40	40	35.7	40	40

## Sheet: Fig 3
	Panel a	Average of 2 technical replicates		Panel b	RNaseAlert degradation (%)			Panel e	RNaseAlert degradation (%)			Panel f	RNaseAlert degradation (%)
	Temperature (°C)	Yield (log2 FC)		AVERAGE of at least 3 biological replicates	- RNasin Plus	+ RNasin Plus		Temperature (°C)	100 mM TCEP	1 mM TCEP		Subset of data in Fig. S3G	TCEP (mM)
	0	0		VTM 95 °C	82.1055	7.85024		94	4.45748	3.24872			1	25	50	75	100
	25	0.195091		VTM 25 °C	56.138	2.99509		94	6.74955			RNasin Plus	75.1926	39.0223	25.2444	15.5886	10.2722
	37	0.737915		VTM + viral lysis buffer 25 °C	56.3175	3.25711		94	5.74439			Murine RI	100	31.3758	31.7846	21.4208	14.9527
	42.9	0.363394						94	6.47665
	45.5	0		STANDARD DEVIATION	- RNasin Plus	+ RNasin Plus		92.4	3.46068	2.84367
	50.8	0.0778936		VTM 95 °C	2.2302	2.6234		90	5.16222
	54.8	0.436357		VTM 25 °C	9.90661	0.127788		90	5.30776
	55.2	1.12078		VTM + viral lysis buffer 25 °C	7.54031	0.161143		90	5.43966
	60.7	0						89.4	3.48543	3.1087
	66	0						85	4.83325	32.2088
	71	0.021947						85	6.1128
	74.9	13.8982						85	5.92859
	80.4	15.1184						85	6.02638
	85.8	15.0727						79.5	33.1104	98.9185
	90.8	16.6263						75.6	59.3355	97.4383
	95	15.2771						72.3	76.2362	100
								70	87.291	93.9512
								68	91.0959	100
								66.2	93.427	100
								63.4	100	100
								59.3	100	99.0035
								54	100	100
								50.1	100	97.6783
								47	91.96	95.8081
								45	98.8881	91.5476
								42	98.305
								42	95.9468
								42	100
								0	100	100

## Sheet: Fig 4
	Panel c
	Data also available in Supplementary Data 3	RT-qPCR				eRPA				1 or copies	Positive Call or copies
	Patient_ID	Extracted CDC N1 Assay Virus Titer (copies per assay)	Unextracted_Viral_titer_N Gene Rep1 (copies)	Unextracted_Viral_titer_N Gene Rep2 (copies)		Extracted_eRPA Call N Gene	Unextracted_eRPA Call N Gene_Rep1	Unextracted_eRPA Call N Gene_Rep2		0	Negative Call
	2	0	0	0		0	0	0			Inconclusive Call between replicates
	25	0	0	0		0	0	0
	27	0	0	0		0	0	0
	28	0	0	0		0	0	0
	29	0	0	0		0	0	0
	30	0	0	0		0	0	0
	31	0	0	0		0	0	0
	32	0	0	0		0	0	0
	33	0	0	0		0	0	0
	34	0	0	0		0	0	0
	35	0	0	0		0	0	0
	36	0	0	0		0	0	0
	37	0	0	0		0	0	0
	38	0	0	0		0	0	0
	39	0	0	0		0	0	0
	40	0	0	0		0	0	0
	41	0	0	0		0	0	0
	42	0	0	0		0	0	0
	43	0	0	0		0	0	0
	44	0	0	0		0	0	0
	45	0	0	0		0	0	0
	26	0.08	0	0		0	0	0
	46	0.375	0	0		0	0	0
	47	0.505	0	0		0	0	0
	11	1	0.481102	0.555645		0	0	1
	50	1.78	0	0		0	0	0
	51	2.55	0.135533	0		1	0	0
	49	2.68	0.329142	0		0	0	0
	48	6	1.66595	0.46883		1	0	0
	24	70	6.60187	1.62373		1	1	0
	21	155	3.64142	1.64529		1	1	1
	1	315	65.6957	17.3391		1	1	1
	22	400	107.296	38.0818		1	1	1
	4	700	396.048	94.7427		1	1	1
	18	700	536.294	148.157		1	1	1
	12	1150	465.718	88.1283		1	1	1
	7	2650	2761.94	498.471		1	1	1
	10	7500	1049.88	292.037		1	1	1
	5	11700	1135.98	124.119		1	1	1
	19	12000	195.064	61.0099		1	1	1
	3	12500	3530.8	465.136		1	1	1
	17	28000	6577.07	1579.08		1	1	1
	23	28500	11517.9	3234.41		1	1	1
	14	29000	3637.96	973.803		1	1	1
	52	39000	19859.2	4265.22		1	1	1
	8	48000	6525.03	976.284		1	1	1
	20	65000	26410.7	5204.37		1	1	1
	15	245000	76065.7	11703.5		1	1	1
	6	255000	43943.7	16196.8		1	1	1
	13	360000	71968.9	17796.8		1	1	1
	9	3550000	519622	152356		1	1	1
	Panel d
	Left			Right
	Unextracted (Ct)	Extracted (Ct)		Fold change difference unextracted vs extracted
	28.2	27		1.2
	22.4	20.9		1.5
	25.6	26.2		-0.6
	24.1	20.7		3.4
	18.8	16.9		1.9
	22.8	23.4		-0.6
	21.5	19.8		1.8
	15.2	12.6		2.6
	24.2	22		2.2
	35.3	34.8		0.4
	25.4	25.6		-0.2
	18.1	16.4		1.7
	22.4	19.4		3
	18	17.4		0.6
	21.5	20.1		1.4
	25.2	27.2		-2
	26.6	21.9		4.7
	19.5	17.7		1.8
	32.4	27.4		5
	27.5	23.8		3.7
	20.7	21.3		-0.6
	31.5	28.8		2.7
	33.5	31.7		1.8
	35.8	35.8		0.1
	37.1	34.5		2.6
	19.9	18.3		1.6
			Mean	1.6
			STD	1.7

## Sheet: Fig S1
	Panel d	Reaction yield (log2 fold change)
	RNA input (copies)	+ RNase H					Mean		- RNase H					Mean
	1000	16.2168	16.9074				16.5621		15.0447	15.5259				15.2853
	300	16.9973	16.9582	16.9228			16.9594		16.509	13.9008	14.118			14.8426
	100	13.6647	14.2042	15.5757	15.9901	15.504	14.9877		10.9885	11.8563	12.2005	12.0023	14.5314	12.3158
	30	13.4517	10.2627	14.4599			12.7248		10.6521	0.695922	3.22951			4.85916
	10	11.4394	12.8273	10.0177	12.6538	12.5267	11.893		6.17164	0	0	0	0.711778	1.37668
	3	7.11185	12.2723	1.90928			7.0978		0	0	0.349276			0.116425
	0	0.798617	0	0.518418	0	0	0.263407		1.05465	1.93225	0	0.421073	0	0.681594

## Sheet: Fig S2
	Panel c		Panel d																Panel e															Panel f
	Same data as Fig. 2 panel a		RNA input of respective virus strain (molecules)	Replicates (Ct) with MERS N gene primers on MERS RNA				Replicates (Ct) with SARS-CoV N gene primers on SARS-CoV RNA				Replicates (Ct) with 229E N gene primers on 229 E RNA			Replicates (Ct) with HKU1 N gene primers on HKU1 RNA				RNA input of respective virus strain (molecules)	Replicates (Ct) with MERS S gene primers on MERS RNA			Replicates (Ct) with SARS-CoV S gene primers on SARS-CoV RNA			Replicates (Ct) with 229E S gene primers on 229 E RNA			Replicates (Ct) with HKU1 S gene primers on HKU1 RNA					RNA input of respective virus strain (molecules)	Replicates (Ct) with H1N12009 primers on H1N1 2009 RNA
			1000	28.2	27	27.4	27.4	26.8	26.2	26.6	27.1	27.8	27.8	28.1	28.6	28.8	26.1		2000	24.7	24.4	23.5	24.9	24.3	22.7	25.1	24.7	23.2	24.3	23.9	23.4			119.1	23.7	28	25.8	26.9	26.8
			100	30.6	30.4	30.3	29.3	29.8	30	29.5	29.5	30.6	31	31.4	31.7	31.5	31.9		200	28.3	28.4	27.2	28.7	27.6	26.3	28.6	27.8	26.1	27.7	27.3	26.3			11.9	30.9	30.8	30.7	29.8	31
			50	31.1	31.2	31.8	31.5	30.7	30.8	31	31.2	32	31.9	31.8	32.8	32.4	33.1		60	29.9	29.4	29.2	29.1	28.9	28.4	30	29.4	28.2	29.6	28.8	28.4			6	32.7	33.7	32.3	29.7	31.3	32.9	32.2
			10	34.1	34.7	33.4	32.5	34.1	32.6	33.3	33.7	34.4	34.4	36.5	35.2	34.2	35.8		20	31.8	30.8	29.8	30.6	31.5	29.4	34.2	30.8	29.4	31.3	31.2	29.8			1.2	32.4	40	34.2	32.6	40	40	40
			3	36.3	35.9	35.9	34	33.8	33.4	34.1	34.3	36.2	37.3	35.4	36.5	40	36.6		6	31.6	33.3	33.5	33.3	32.4	32.2	32.5	33.8	30.8	31.4	31.9	32.3
			1	40	40	35.8	40	33.8	40	36	34.7	40	40	40	40	40	40		2	32.9	34.5	40	33.3	33.3	35.1	40	33.4	32.8	40	40	33.7
			0.1	40	40	40	40	37.1	34.7	34.1	34.1	40	40	40	40	40	40		0.6	33.7	40	34.3	38.4	40	40	33.8	40	40	40	34.9	40
																			0.2	40	40	33.4	40	40	40	40	40	40	40	40	40

## Sheet: Fig S3
	Panel b						Panel d	RNaseAlert degradation (%)							Panel e	RNaseAlert degradation (%)					Panel f	RNaseAlert degradation (%)				Panel g	RNaseAlert degradation (%)
	Left			Right				Saliva + buffer (average of 2 technical replicates)							AVERAGE of 3 biological replicates	Temperature (°C)	TCEP 10 mM	TCEP 100 mM			Temperature (°C)	Murine RNase inhibitor	RNasin Plus				RNasin Plus
	-RI	+RI		Fold change difference -RI vs +RI			1) RNaseAlert	TCEP (mM)	100	100	100	93.763			1) x °C 5 mins	42	99.8159	98.9524			81	93.9468	93.0661			1) RNaseAlert	5 mins	75.1926	39.0223	25.2444	15.5886	10.2722
	33.1	28.5		4.6			2) 95 °C 5 mins		10	99.6328	98.2879	100			2) RNaseAlert	85	12.6285	6.02259			79.2	109.584	101.987			2) 94 °C for x mins	10 mins	82.3064	40.6335	23.4043	15.7765	10.7469
	28.7	22.8		5.9			3) Read		0	100	98.2452	100			3) Read	90	5.77475	5.30321			76.3	107.122	102.365			3) Read	15 mins	92.3835	53.4494	28.0616	19.1014	14.3746
	22.4	18.5		3.9			1) 95 °C 5 mins	TCEP (mM)	100	6.8901	7.12799	6.63788				94	5.14836	6.32353			72	98.0999	113.157			1) 94 °C for x mins	5 mins	2.75931	3.85573	3.14052	3.89225	3.1904
	28	25.4		2.6			2) RNaseAlert		10	5.68853	6.26584	6.19817									66.4	106.851	97.4526			2) RNaseAlert, 3) Read	10 mins	2.79672	3.82011	4.05614	3.81654	3.35428
	33.8	33.1		0.8			3) Read		0	76.3989	70.6025	75.8619			1) x °C 5 mins	42	100	100			62.5	99.8539	98.2925					1	25	50	75	100
	25.3	21.6		3.7			1) 95 °C 5 mins	TCEP (mM)	100	4.48258	4.67604	4.65598			2) RNaseAlert	85	8.37201	8.4574			59.2	90.4537	93.6801					TCEP (mM)
			Mean	3.6			2) Read		10	3.52626	3.43532	3.52837			3) 94 °C 5 mins	90	7.75049	8.59081			57	92.2076	88.9936
			STD	1.7					0	3.04873	3.10316	2.96528			4) Read	94	7.89691	8.57641			54	94.1025	18.3612				Murine RNase inhibitor
										0	1	10									51.9	107.778	14.857			1) RNaseAlert	5 mins	100	31.3758	31.7846	21.4207	14.9527
										EDTA (mM)											49	96.6167	11.7268			2) 94 °C for x mins	10 mins	92.0308	52.5908	26.315	22.0603	15.0079
																					44.9	20.5619	11.3598			3) Read	15 mins	100	46.9341	30.4656	21.3406	18.1359
								H2O + buffer													39.3	14.5398	11.3774			1) 94 °C for x mins	5 mins	2.827	4.04456	4.34472	4.25476	3.61258
							1) RNaseAlert	TCEP (mM)	100	4.39373	4.25329	4.41093									35.2	13.8501	9.82466			2) RNaseAlert, 3) Read	10 mins	2.7985	4.44803	4.23605	3.98844	3.51817
							2) 95 °C 5 mins		10	3.16781	3.08957	3.2376									32	12.7079	10.4563					1	25	50	75	100
							3) Read		0	2.83375	2.73942	2.69225									30	12.2555	9.40471					TCEP (mM)
							1) 95 °C 5 mins	TCEP (mM)	100	5.26216	5.19337	5.30801									0	11.4768	8.56482
							2) RNaseAlert		10	3.95025	3.75147	3.93122									0	9.53003	8.1731
							3) Read		0	3.35442	3.38345	3.42699
							1) Sample above	TCEP (mM)	100	38.8442	37.5917	29.6125
							2) + RNase A		10	83.8117	80.8237	75.5517
							3) Read		0	73.0281	64.34	40.5724
							1) 95 °C 5 mins	TCEP (mM)	100	4.33067	4.43385	4.3966
							2) Read		10	3.22491	3.30104	3.02613
									0	2.86459	2.8011	2.79566
										0	1	10
										EDTA (mM)

## Sheet: Fig S4
	Panel c		Panel d										Panel e
	Data available in Supplementary Data 3		Twist SARS-CoV-2 full synthetic RNA input (molecules)	Replicates (Ct) with JQ217+223 primers with Luna Universal kit				Replicates (Ct) with CDC N1 primers with Luna TaqMan kit					Data also available in Supplementary Data 3
			1000	27.03	26.95	26.76	26.67	27.71	27.645	27.571	27.793		Patient_ID	Extracted CDC N1 Assay Virus Titer (cps/µL)	Extracted CDC N1 Assay Call	Extracted_qPCR N Assay Call		1 or titer	Positive Call or titer (cps/µL)
			100	30.5	30.06	30.33	30.11	30.961	31.005	30.7	31.266		2	0	0	0		0	Negative Call
			10	34.08	34.04	34.38	34.16	34.843	33.922	34.718	33.031		25	0	0	0
			1	36.22	37.55	38.67	37.43	36.047	37.866				27	0	0	0
													28	0	0	0
													29	0	0	0
													30	0	0	0
													31	0	0	0
													32	0	0	0
													33	0	0	0
													34	0	0	0
													35	0	0	0
													36	0	0	0
													37	0	0	0
													38	0	0	0
													39	0	0	0
													40	0	0	0
													41	0	0	0
													42	0	0	0
													43	0	0	0
													44	0	0	0
													45	0	0	0
													26	0.016	1	0
													46	0.075	1	0
													47	0.101	1	1
													11	0.2	1	0
													50	0.356	1	0
													51	0.51	1	1
													49	0.536	1	1
													48	1.2	1	1
													24	14	1	1
													21	31	1	1
													1	63	1	1
													22	80	1	1
													4	140	1	1
													18	140	1	1
													12	230	1	1
													7	530	1	1
													10	1500	1	1
													5	2340	1	1
													19	2400	1	1
													3	2500	1	1
													17	5600	1	1
													23	5700	1	1
													14	5800	1	1
													52	7800	1	1
													8	9600	1	1
													20	13000	1	1
													15	49000	1	1
													6	51000	1	1
													13	72000	1	1
													9	710000	1	1

## Sheet: Fig S5
	Panel b												Panel c							Panel d
	Data also available in Supplementary Data 3												Data also available in Supplementary Data 3							Same data as Panel c
	Left							Right					Patient_ID	Unextracted_Viral_titer_S Gene (copies)	Unextracted_eRPA Call S Gene		1 or copies	Positive Call or copies
	Patient Sample - S gene primers (Ct)	Patient Sample - N gene primers (Ct)	Twist SARS-CoV-2 full synthetic RNA - N gene primers (Ct)	Twist SARS-CoV-2 full synthetic RNA - S gene primers (Ct)	Accuplex - N gene primers (Ct)	Accuplex - S gene primers (Ct)		Fold change difference N gene vs S gene - Patient samples	Fold change difference N gene vs S gene - Twist SARS-CoV-2 full synthetic RNA	Fold change difference N gene vs S gene - Accuplex			2	0	0		0	Negative Call
	32.7	30.1	29.6	29.7	31.14	32.09		2.6	0.1	-0.95			25		0			Assay Not performed
	27.4	25.4	29	29.1	30.98	31.39		2	0.1	-0.41			27		0
	30.3	27.7			30.92	31.43		2.7		-0.51			28		0
	28.2	27.3						1					29		0
	22.5	20.2						2.2					30	0	0
	27.9	25.3						2.6					31	0	0
	26.8	24.3						2.5					32	0	0
	18.9	17						1.9					33	0	0
	27.9	26						1.9					34	0	0
	30.8	27.8						3					35	0	0
	22.1	20.1						2					36	0	0
	25.2	24.3						0.9					37	0	0
	21.7	20.7						1					38	0	0
	25.5	23.6						1.9					39	0	0
	28.8	27						1.8					40	0	0
	31.6	28.3						3.3					41	0	0
	23.5	21.9						1.6					42	0	0
	37	33.5						3.5					43	0	0
	32.8	29						3.8					44	0	0
	25.3	22.6						2.7					45	0	0
	34.5	33.5						1					26		0
	22.3	22.2						0.1					46	0	0
							Mean	2.1	0.1	-0.6			47	0	0
							STD	0.9	0	0.3			11	0	0
													50	0	0
													51	0	0
													49	0	0
													48	0	0
													24	0.0948572	0
													21	0.0945286	0
													1	3.15829	0
													22	5.79537	0
													4	12.8088	+
													18	36.4984	+
													12	13.4852	+
													7	70.9783	+
													10	69.8281	+
													5	45.9287	+
													19	6.89294	+
													3	219.766	+
													17	151.108	+
													23	747.336	+
													14	193.24	+
													52	8297.13	+
													8	171.519	+
													20	1250.92	+
													15	522.803	+
													6	771.844	+
													13	2691.59	+
													9	45731.2	+
